# Supplementary material for: N′-(4-Fluoro­benzyl­idene)acetohydrazide
Source: Acta Crystallogr Sect E Struct Rep Online. 2010 Oct 30;66(Pt 11):o2952. doi: 10.1107/S1600536810042765 (PMC3009195; doi:10.1107/S1600536810042765)
Supplement: Supplementary file 2 [file e-66-o2952-Isup2.hkl]

# 
# h,k,l, Fc-squared, Fo-squared, sigma(Fo-squared) and status flag 
# 
data_I
_shelx_title ' wf1019 in P2(1)/n' 
_shelx_refln_list_code          4 
_shelx_F_calc_maximum      133.50 
_exptl_crystal_F_000       376.00 
_reflns_d_resolution_high  0.7700 
 
loop_ 
 _symmetry_equiv_pos_as_xyz 
 'x, y, z' 
 '-x+1/2, y+1/2, -z+1/2' 
 '-x, -y, -z' 
 'x-1/2, -y-1/2, z-1/2' 
 
_cell_length_a    10.4427 
_cell_length_b     4.0418 
_cell_length_c    21.1718 
_cell_angle_alpha  90.000 
_cell_angle_beta   96.708 
_cell_angle_gamma  90.000 
 
_shelx_F_squared_multiplier     1.000 
 
loop_ 
 _refln_index_h 
 _refln_index_k 
 _refln_index_l 
 _refln_F_squared_calc 
 _refln_F_squared_meas 
 _refln_F_squared_sigma 
 _refln_observed_status 
   2   0   0     9154.43     8133.32    157.82 o 
   4   0   0      255.17      254.98      5.03 o 
   6   0   0       43.75       39.51      1.02 o 
   8   0   0      549.77      607.75     11.23 o 
  10   0   0      291.88      317.88      6.94 o 
  12   0   0       84.38       85.41      4.31 o 
   1   1   0     3608.00     3953.86     40.90 o 
   2   1   0      736.09      844.81     20.09 o 
   3   1   0      938.89     1023.96     22.66 o 
   4   1   0        9.05        5.42      1.18 o 
   5   1   0        0.45        0.29      0.19 o 
   6   1   0        1.69        0.40      0.21 o 
   7   1   0       97.46      101.57      1.61 o 
   8   1   0        7.44        5.63      0.46 o 
   9   1   0       43.93       49.89      4.14 o 
  10   1   0       82.59       85.24      2.31 o 
  11   1   0       67.88       72.39      2.39 o 
  12   1   0       48.75       47.51      2.01 o 
  13   1   0        0.35        0.38      1.57 o 
   0   2   0      461.77      532.14      7.28 o 
   1   2   0       41.46       33.40      2.04 o 
   2   2   0       49.11       60.79      0.82 o 
   3   2   0       21.66       30.98      0.77 o 
   4   2   0      415.67      456.71      6.91 o 
   5   2   0        4.32        7.12      0.94 o 
   6   2   0        6.34       11.94      2.51 o 
   7   2   0        8.10       12.62      1.98 o 
   8   2   0        4.58        4.41      2.60 o 
   9   2   0        7.87        6.23      1.15 o 
  10   2   0        0.52        2.35      2.76 o 
  11   2   0        0.31        0.37      1.57 o 
  12   2   0        2.83        2.97      2.19 o 
   1   3   0       91.18      101.91      1.41 o 
   2   3   0       10.24       12.21      1.76 o 
   3   3   0       11.22       10.90      0.40 o 
   4   3   0        0.59       -0.20      0.50 o 
   5   3   0       36.12       35.84      1.20 o 
   6   3   0        7.02        5.99      0.80 o 
   7   3   0        1.86        1.20      0.70 o 
   8   3   0        5.95        1.51      2.80 o 
   9   3   0        5.33        5.24      3.38 o 
  10   3   0        7.40        8.54      3.92 o 
  11   3   0        1.20        1.61      3.42 o 
   0   4   0      146.82      144.86      6.65 o 
   1   4   0        2.50        2.66      0.42 o 
   2   4   0        8.31        9.51      0.64 o 
   3   4   0        1.79        1.65      0.30 o 
   4   4   0        1.48        1.11      0.20 o 
   5   4   0        0.38        0.38      0.87 o 
   6   4   0        2.41        2.20      1.12 o 
   7   4   0        0.08       -0.23      0.63 o 
   8   4   0        6.74        6.92      1.46 o 
   1   5   0        1.29        0.79      0.51 o 
   2   5   0        0.04        0.21      0.59 o 
   3   5   0        0.01       -0.07      0.54 o 
   4   5   0        0.02        0.14      0.56 o 
 -13   0   1       10.86       11.19      1.46 o 
 -11   0   1       34.72       34.19      1.72 o 
  -9   0   1        0.30        1.11      0.95 o 
  -7   0   1       60.42       70.45      1.80 o 
  -5   0   1     1433.14     1621.64     27.41 o 
  -3   0   1     1943.88     2216.92     38.87 o 
   3   0   1      408.93      416.85     14.21 o 
   5   0   1      330.30      334.09      5.38 o 
   7   0   1       60.85       56.13      2.02 o 
   9   0   1      637.80      672.96     12.76 o 
  11   0   1       38.57       37.94      1.66 o 
  13   0   1       18.28       18.85      1.67 o 
 -13   1   1        2.19        1.67      0.66 o 
 -12   1   1       15.95       16.14      1.64 o 
 -11   1   1       20.72       21.15      1.16 o 
 -10   1   1        1.54        1.87      0.56 o 
  -9   1   1      139.04      157.19      3.15 o 
  -8   1   1       12.85       12.55      0.53 o 
  -7   1   1        1.34        0.84      0.30 o 
  -6   1   1        0.15        0.41      0.29 o 
  -5   1   1      284.87      297.79      3.32 o 
  -4   1   1      376.75      365.52      3.99 o 
  -3   1   1     4013.72     4666.06     60.31 o 
  -2   1   1     8430.35     8414.17    138.42 o 
  -1   1   1    17822.12    14494.04    179.26 o 
   0   1   1      559.93      562.64      4.84 o 
   1   1   1      596.09      642.22     11.68 o 
   2   1   1      276.29      259.88      3.04 o 
   3   1   1      513.56      622.72     18.14 o 
   4   1   1        1.70        0.55      0.13 o 
   5   1   1       48.63       61.02      0.81 o 
   6   1   1      504.59      525.71      6.19 o 
   7   1   1       62.10       65.78      1.04 o 
   8   1   1      241.00      240.23      3.86 o 
   9   1   1      182.76      181.22      2.75 o 
  10   1   1       29.03       29.16      1.06 o 
  11   1   1      113.54      113.72      2.56 o 
  12   1   1        3.29        3.68      0.82 o 
  13   1   1        1.28        1.42      0.90 o 
 -12   2   1        7.25        4.91      3.84 o 
 -11   2   1       42.26       50.65      3.84 o 
 -10   2   1        1.39        1.33      0.24 o 
  -9   2   1        2.60        4.47      0.53 o 
  -8   2   1        9.25        5.94      0.38 o 
  -7   2   1       49.07       45.09      2.52 o 
  -6   2   1        9.31       13.28      1.38 o 
  -5   2   1        0.62        0.87      0.23 o 
  -4   2   1       21.13       24.94      1.71 o 
  -3   2   1      257.00      295.46      3.11 o 
  -2   2   1      102.40      106.66      1.53 o 
  -1   2   1     3298.76     3820.21     41.49 o 
   0   2   1       47.87       53.57      0.76 o 
   1   2   1      624.67      616.49      5.10 o 
   2   2   1       41.00       43.69      0.67 o 
   3   2   1      131.42      118.46      1.75 o 
   4   2   1       14.31       23.27      1.57 o 
   5   2   1      173.41      161.36      3.60 o 
   6   2   1        2.59        2.10      1.09 o 
   7   2   1      171.98      185.04      4.55 o 
   8   2   1        3.46        8.29      2.06 o 
   9   2   1        3.12        4.29      1.77 o 
  10   2   1        6.43        8.58      2.19 o 
  11   2   1       15.10       19.55      2.76 o 
  12   2   1        0.06        0.58      1.77 o 
 -11   3   1        0.00       -0.82      1.98 o 
 -10   3   1        0.16        0.62      1.77 o 
  -9   3   1        4.38        4.54      2.06 o 
  -8   3   1        2.32        1.94      1.61 o 
  -7   3   1        1.31        1.69      0.78 o 
  -6   3   1        3.16        4.14      1.05 o 
  -5   3   1       19.20       18.78      1.40 o 
  -4   3   1        0.09        0.12      0.14 o 
  -3   3   1       62.37       67.05      1.34 o 
  -2   3   1       36.97       38.19      0.97 o 
  -1   3   1      207.04      237.89      2.73 o 
   0   3   1        8.40       11.98      0.64 o 
   1   3   1        0.22        0.25      0.23 o 
   2   3   1       30.88       28.37      1.05 o 
   3   3   1       38.99       32.76      0.82 o 
   4   3   1        9.52       10.40      0.73 o 
   5   3   1        0.75        0.45      0.72 o 
   6   3   1       11.02       12.30      1.24 o 
   7   3   1        6.97        8.91      1.48 o 
   8   3   1        1.64        1.40      0.65 o 
   9   3   1        8.27        7.80      2.35 o 
  10   3   1        3.88        2.93      2.14 o 
  -8   4   1        0.29       -0.16      0.74 o 
  -7   4   1        3.68        2.64      1.25 o 
  -6   4   1        0.11       -0.24      0.65 o 
  -5   4   1        1.24        1.59      0.89 o 
  -4   4   1        0.26        0.19      0.14 o 
  -3   4   1        0.04        0.16      0.35 o 
  -2   4   1        0.08       -0.32      0.44 o 
  -1   4   1        0.24        0.29      0.36 o 
   0   4   1        1.32        0.92      0.34 o 
   1   4   1        0.87        0.97      0.37 o 
   2   4   1        2.13        2.09      0.38 o 
   3   4   1        2.48        1.85      0.24 o 
   4   4   1        2.55        1.78      0.61 o 
   5   4   1        0.54        0.63      0.66 o 
   6   4   1        0.31        0.15      0.59 o 
   7   4   1        0.22        0.14      0.61 o 
   8   4   1        0.76        0.46      0.68 o 
  -4   5   1        0.66        1.08      0.93 o 
  -3   5   1        1.52        1.62      0.72 o 
  -2   5   1        8.85        7.58      1.34 o 
  -1   5   1        5.09        4.19      0.65 o 
   0   5   1        1.53        0.98      0.60 o 
   1   5   1        2.01        1.64      0.56 o 
   2   5   1        0.82        0.56      0.85 o 
   3   5   1        0.01       -0.05      0.54 o 
   4   5   1        1.75        1.32      2.19 o 
 -12   0   2       10.05       10.34      1.27 o 
 -10   0   2      194.96      202.25      4.72 o 
  -8   0   2       17.80       15.53      1.28 o 
  -6   0   2       63.20       66.56      1.44 o 
  -4   0   2      426.36      432.77      6.66 o 
  -2   0   2     6729.72     6893.21    130.46 o 
   2   0   2      269.26      278.76      4.04 o 
   4   0   2     1467.04     1536.94     26.42 o 
   6   0   2      228.44      212.89      3.70 o 
   8   0   2      172.27      162.17      5.44 o 
  10   0   2      319.05      329.32      6.82 o 
  12   0   2        0.40        0.72      0.89 o 
 -13   1   2        1.02        0.59      0.46 o 
 -12   1   2       27.09       25.95      2.06 o 
 -11   1   2        4.28        3.72      0.74 o 
 -10   1   2        8.96       11.45      1.01 o 
  -9   1   2       90.65       98.11      2.47 o 
  -8   1   2       15.07       16.64      0.73 o 
  -7   1   2        7.97       10.09      0.43 o 
  -6   1   2      307.41      295.83      3.59 o 
  -5   1   2       31.63       36.65      0.66 o 
  -4   1   2      205.96      203.13      2.52 o 
  -3   1   2      458.75      479.10      5.47 o 
  -2   1   2     7173.97     7576.18    104.80 o 
  -1   1   2      459.85      466.48      4.55 o 
   0   1   2      274.07      234.78      2.02 o 
   1   1   2      171.39      135.44      1.09 o 
   2   1   2     1170.86     1308.95     17.55 o 
   3   1   2      186.98      169.95      6.36 o 
   4   1   2       87.57       92.25      1.46 o 
   5   1   2      277.03      286.81      2.97 o 
   6   1   2       18.56       16.15      0.42 o 
   7   1   2      185.04      184.54      2.56 o 
   8   1   2      111.54       98.26      1.70 o 
   9   1   2        0.94       58.08     17.20 o 
  10   1   2        0.21        0.53      0.41 o 
  11   1   2        0.04        0.41      0.59 o 
  12   1   2       22.52       23.91      1.29 o 
  13   1   2        0.32        0.00      0.92 o 
 -12   2   2        0.00       -0.45      1.73 o 
 -11   2   2        2.81        3.88      2.23 o 
 -10   2   2        2.62        2.82      0.46 o 
  -9   2   2        0.33        0.20      0.23 o 
  -8   2   2       15.29       13.37      1.07 o 
  -7   2   2        3.82        2.68      0.18 o 
  -6   2   2        1.28        1.59      0.31 o 
  -5   2   2      108.16      119.73      1.91 o 
  -4   2   2     1495.22     1786.42     49.57 o 
  -3   2   2      504.18      467.53      5.52 o 
  -2   2   2      930.97      988.73     10.64 o 
  -1   2   2       94.18       99.58      2.02 o 
   0   2   2        0.00        0.60      0.19 o 
   1   2   2        0.01        2.24      0.58 o 
   2   2   2      159.48      165.03      1.57 o 
   3   2   2       13.42       20.01      0.52 o 
   4   2   2      234.49      257.80      3.79 o 
   5   2   2       53.79       46.45      1.55 o 
   6   2   2      124.82      120.72      4.41 o 
   7   2   2       65.79       67.43      3.46 o 
   8   2   2      332.88      355.36     12.87 o 
   9   2   2        3.25        0.93      1.81 o 
  10   2   2       53.59       57.82      5.32 o 
  11   2   2        1.37        1.07      2.80 o 
  12   2   2        2.56        2.56      2.02 o 
 -11   3   2        0.00       -0.16      1.65 o 
 -10   3   2        4.59        6.27      2.35 o 
  -9   3   2        7.83        8.62      2.31 o 
  -8   3   2        0.08       -0.16      1.20 o 
  -7   3   2        0.68        0.70      0.78 o 
  -6   3   2        0.01        0.84      1.07 o 
  -5   3   2       12.74       11.32      0.58 o 
  -4   3   2      131.84      141.43      1.78 o 
  -3   3   2      237.15      221.71      2.91 o 
  -2   3   2      404.96      434.01      5.33 o 
  -1   3   2        2.78        3.27      0.43 o 
   0   3   2       29.39       39.64      0.84 o 
   1   3   2       17.35       16.85      0.44 o 
   2   3   2        3.18        4.42      0.39 o 
   3   3   2       12.29       11.55      0.40 o 
   4   3   2       44.48       48.75      1.48 o 
   5   3   2       37.68       45.66      1.81 o 
   6   3   2       47.01       51.99      1.69 o 
   7   3   2       35.25       36.21      1.69 o 
   8   3   2        0.83        0.36      0.56 o 
   9   3   2        0.09       -0.16      0.54 o 
  10   3   2        0.04        0.12      1.48 o 
  -8   4   2        0.64        0.74      1.48 o 
  -7   4   2        2.88        2.60      1.05 o 
  -6   4   2        0.61        0.22      0.70 o 
  -5   4   2        0.54        0.49      1.05 o 
  -4   4   2        0.73        1.67      1.10 o 
  -3   4   2        0.70        0.77      0.33 o 
  -2   4   2       16.44       15.19      0.66 o 
  -1   4   2        6.49        6.42      0.53 o 
   0   4   2        0.73        0.70      0.36 o 
   1   4   2        6.21        5.32      0.46 o 
   2   4   2        5.72        4.98      0.48 o 
   3   4   2        1.33        1.72      0.28 o 
   4   4   2        5.27        3.61      1.04 o 
   5   4   2        1.48        1.58      1.10 o 
   6   4   2        0.09        0.09      0.48 o 
   7   4   2        0.06       -0.28      0.60 o 
   8   4   2        1.62        1.32      2.02 o 
  -4   5   2        0.21        0.54      0.61 o 
  -3   5   2        0.82        0.90      0.75 o 
  -2   5   2        0.02       -0.25      0.58 o 
  -1   5   2        1.65        1.05      0.54 o 
   0   5   2        0.31        0.52      0.50 o 
   1   5   2        0.12        0.11      0.65 o 
   2   5   2        0.00        0.13      0.51 o 
   3   5   2        1.00        0.65      0.85 o 
 -13   0   3        4.86        3.35      2.25 o 
 -11   0   3        6.35        6.42      1.13 o 
  -9   0   3       36.86       37.20      1.79 o 
  -7   0   3      221.90      227.84      4.09 o 
  -5   0   3     2105.00     2484.66     44.00 o 
  -3   0   3     2487.68     2788.05     48.10 o 
  -1   0   3      854.16      957.95     13.90 o 
   1   0   3     2939.78     3041.21     71.77 o 
   3   0   3     1701.15     1835.11     30.33 o 
   5   0   3      171.24      192.78      3.40 o 
   7   0   3       29.71       25.50      0.94 o 
   9   0   3       73.80       81.20      2.83 o 
  11   0   3       11.15       13.17      0.98 o 
  13   0   3        7.86        8.13      1.37 o 
 -13   1   3        0.03        0.25      0.43 o 
 -12   1   3       17.30       15.09      1.65 o 
 -11   1   3       15.85       16.74      1.03 o 
 -10   1   3       26.78       31.70      1.25 o 
  -9   1   3        1.12        0.19      0.39 o 
  -8   1   3        1.18        1.30      0.43 o 
  -7   1   3        9.23       10.59      0.55 o 
  -6   1   3        3.75        2.13      0.31 o 
  -5   1   3      283.71      312.53      3.62 o 
  -4   1   3      303.01      317.50      3.58 o 
  -3   1   3        1.94        1.75      0.29 o 
  -2   1   3      448.46      437.90      4.77 o 
  -1   1   3        3.87        1.72      0.30 o 
   0   1   3     1668.70     1753.22     18.05 o 
   1   1   3        5.43        6.78      0.14 o 
   2   1   3      667.67      678.12     16.82 o 
   3   1   3      351.97      307.46      5.21 o 
   4   1   3       10.08        8.04      0.56 o 
   5   1   3        7.95       12.15      0.48 o 
   6   1   3       16.98       25.02      0.52 o 
   7   1   3      688.86      709.72      8.81 o 
   8   1   3       47.10       48.00      1.08 o 
   9   1   3      149.71      149.09      3.68 o 
  10   1   3        0.99        0.67      0.38 o 
  11   1   3       28.63       30.88      1.13 o 
  12   1   3        1.13        1.36      0.48 o 
 -12   2   3        1.64        1.48      2.02 o 
 -11   2   3       49.54       60.13      6.02 o 
 -10   2   3        0.82        0.29      0.23 o 
  -9   2   3        2.27        2.38      0.38 o 
  -8   2   3        9.94        7.34      0.52 o 
  -7   2   3       11.42       12.63      0.62 o 
  -6   2   3        0.61        5.11      2.25 o 
  -5   2   3      175.89      204.24      2.97 o 
  -4   2   3      193.66      190.16      3.59 o 
  -3   2   3     2667.87     3166.85     41.01 o 
  -2   2   3       98.45       72.12      1.08 o 
  -1   2   3      149.36      147.22      1.75 o 
   0   2   3       55.14       50.22      0.72 o 
   1   2   3       35.79       23.05      0.37 o 
   2   2   3       18.18       23.84      0.35 o 
   3   2   3        2.06        0.31      0.21 o 
   4   2   3        2.95        2.83      0.48 o 
   5   2   3       18.92       16.74      3.02 o 
   6   2   3        3.83      131.29     72.20 o 
   7   2   3       16.48       15.84      2.14 o 
   8   2   3        0.12       -0.04      1.11 o 
   9   2   3       53.54       58.51      2.49 o 
  10   2   3        0.80        1.65      1.73 o 
  11   2   3       16.63       21.25      2.39 o 
  12   2   3        0.00       -0.54      1.65 o 
 -11   3   3        1.08        1.07      3.18 o 
 -10   3   3        5.71        7.51      3.79 o 
  -9   3   3        0.06        0.33      2.31 o 
  -8   3   3        0.14        0.37      2.02 o 
  -7   3   3        5.41        0.41      0.82 o 
  -6   3   3       54.22       59.24      2.12 o 
  -5   3   3       49.50       49.81      2.16 o 
  -4   3   3        9.70        8.96      0.47 o 
  -3   3   3       25.60       24.82      0.68 o 
  -2   3   3       24.46       28.91      0.81 o 
  -1   3   3        2.05        2.17      0.47 o 
   0   3   3       79.76       73.95      1.11 o 
   1   3   3        5.43        7.23      0.35 o 
   2   3   3       23.24       19.65      0.44 o 
   3   3   3        8.30        6.92      0.42 o 
   4   3   3        7.51        7.95      1.07 o 
   5   3   3       27.54       35.02      2.75 o 
   6   3   3       52.22       52.33      2.68 o 
   7   3   3       94.94       97.78     13.38 o 
   8   3   3        2.61        1.90      0.91 o 
   9   3   3       19.00       19.39      1.19 o 
  10   3   3        3.56        2.23      3.30 o 
  -8   4   3        0.31        0.29      1.44 o 
  -7   4   3        0.54        0.37      0.77 o 
  -6   4   3       13.72       13.31      2.08 o 
  -5   4   3       47.06       41.45      2.03 o 
  -4   4   3       65.21       56.50      2.87 o 
  -3   4   3        6.95        6.62      0.53 o 
  -2   4   3        4.50        4.54      0.58 o 
  -1   4   3        0.48        0.54      0.44 o 
   0   4   3        1.61        1.27      0.50 o 
   1   4   3        1.00        0.89      0.35 o 
   2   4   3        6.01        7.26      0.43 o 
   3   4   3       16.42       16.22      0.82 o 
   4   4   3       19.82       20.58      0.99 o 
   5   4   3       13.84       12.69      2.35 o 
   6   4   3       14.21       13.54      1.06 o 
   7   4   3        0.37        0.36      1.11 o 
   8   4   3        1.62        2.14      3.34 o 
  -4   5   3        0.11       -0.87      1.90 o 
  -3   5   3        0.00       -0.13      0.58 o 
  -2   5   3        0.51        0.34      0.61 o 
  -1   5   3        0.61        0.07      0.32 o 
   0   5   3        0.41        0.44      0.48 o 
   1   5   3        0.00        0.66      1.04 o 
   2   5   3        3.57        3.43      1.40 o 
   3   5   3        1.18        0.39      0.70 o 
 -12   0   4        2.40        5.74      1.05 o 
 -10   0   4       11.37       10.30      1.34 o 
  -8   0   4       11.13       11.22      0.75 o 
  -6   0   4      145.09      151.75      2.72 o 
  -4   0   4     2894.36     3284.81     58.41 o 
  -2   0   4     2395.72     2393.38     39.78 o 
   0   0   4      680.11      710.35     17.14 o 
   2   0   4     2565.58     2762.52     71.79 o 
   4   0   4       85.32      101.76      1.81 o 
   6   0   4      372.59      372.66      6.55 o 
   8   0   4        4.23        4.27      0.77 o 
  10   0   4      102.55      104.51      2.22 o 
  12   0   4        0.00        0.02      0.57 o 
 -13   1   4        3.34        3.31      0.90 o 
 -12   1   4        7.03        8.76      2.21 o 
 -11   1   4        0.44        0.89      0.53 o 
 -10   1   4        4.33        5.16      0.60 o 
  -9   1   4       17.67       19.06      0.78 o 
  -8   1   4        2.24        2.02      0.33 o 
  -7   1   4       11.45       11.12      0.65 o 
  -6   1   4      556.14      615.75      8.30 o 
  -5   1   4      153.54      209.99     25.94 o 
  -4   1   4     1232.42     1437.47     29.44 o 
  -3   1   4      232.43      240.39      2.85 o 
  -2   1   4       97.23       84.50      1.24 o 
  -1   1   4     1670.35     1855.04     25.05 o 
   0   1   4       29.31       20.04      0.36 o 
   1   1   4       58.99       66.65      0.62 o 
   2   1   4      110.24      105.82      0.87 o 
   3   1   4        1.22        1.65      0.13 o 
   4   1   4        0.02        0.00      0.13 o 
   5   1   4      104.67       91.59      1.35 o 
   6   1   4      192.45      226.20      2.99 o 
   7   1   4       31.74       37.10      0.99 o 
   8   1   4      252.07      251.74      3.69 o 
   9   1   4       12.47       18.62      2.06 o 
  10   1   4        0.74        1.04      0.54 o 
  11   1   4        8.79       14.14      2.76 o 
  12   1   4        0.23        0.05      0.45 o 
 -12   2   4       10.83       17.65      4.45 o 
 -11   2   4        0.06        0.12      1.32 o 
 -10   2   4        0.58        0.65      0.41 o 
  -9   2   4        0.06        0.23      0.32 o 
  -8   2   4        7.25        8.09      0.39 o 
  -7   2   4       21.16       18.43      0.63 o 
  -6   2   4       16.48       18.73      0.59 o 
  -5   2   4        0.00       -0.11      0.31 o 
  -4   2   4       59.31       62.45      1.44 o 
  -3   2   4        0.89        1.03      0.35 o 
  -2   2   4      587.44      589.84      5.78 o 
  -1   2   4        1.32        2.25      0.30 o 
   0   2   4        0.00        0.83      0.29 o 
   1   2   4       48.37       49.29      0.75 o 
   2   2   4       32.18       35.07      0.45 o 
   3   2   4        6.37       13.49      0.47 o 
   4   2   4        5.49        4.31      0.39 o 
   5   2   4       25.29       29.24      1.37 o 
   6   2   4      714.04      768.32     12.37 o 
   7   2   4       11.00       11.70      2.40 o 
   8   2   4       32.24       31.89      2.20 o 
   9   2   4        0.72       10.29      7.14 o 
  10   2   4       24.16       26.68      2.37 o 
  11   2   4        3.35        1.70      1.21 o 
  12   2   4        5.69        2.59      1.26 o 
 -11   3   4        0.00       -0.66      1.86 o 
 -10   3   4        0.00        0.54      1.65 o 
  -9   3   4        3.70        2.64      1.81 o 
  -8   3   4        0.04        0.25      1.24 o 
  -7   3   4        7.97        6.93      3.57 o 
  -6   3   4       69.15       67.21      2.82 o 
  -5   3   4      370.15      349.92      5.98 o 
  -4   3   4      169.27      155.03      2.49 o 
  -3   3   4       61.44       62.65      1.68 o 
  -2   3   4        5.43        6.20      0.42 o 
  -1   3   4        1.72        1.88      0.37 o 
   0   3   4        1.35        2.68      0.34 o 
   1   3   4        4.96        6.89      0.32 o 
   2   3   4        0.09       -0.08      0.11 o 
   3   3   4        4.34        5.72      0.23 o 
   4   3   4        0.20        0.70      0.48 o 
   5   3   4       50.93       50.00      1.52 o 
   6   3   4       26.75       28.69      1.80 o 
   7   3   4       26.41       26.55      4.38 o 
   8   3   4       20.65       21.42      0.95 o 
   9   3   4        0.62        0.69      0.72 o 
  10   3   4        0.07        0.54      1.77 o 
  -8   4   4        0.30        0.70      1.07 o 
  -7   4   4        3.10        3.50      1.52 o 
  -6   4   4        0.30        0.08      0.65 o 
  -5   4   4        2.99        1.69      1.07 o 
  -4   4   4        2.32        1.47      0.34 o 
  -3   4   4       11.25       10.92      0.71 o 
  -2   4   4        1.52        1.07      0.44 o 
  -1   4   4        0.40        0.28      0.41 o 
   0   4   4        6.43        5.44      0.60 o 
   1   4   4        0.04        0.11      0.33 o 
   2   4   4        0.74        0.45      0.33 o 
   3   4   4        1.03        0.84      0.13 o 
   4   4   4        7.27        7.40      0.81 o 
   5   4   4        8.06        6.76      1.63 o 
   6   4   4        0.59        0.16      1.11 o 
   7   4   4        0.00        0.03      0.75 o 
   8   4   4        1.07        0.91      1.09 o 
  -3   5   4        2.64        3.26      0.87 o 
  -2   5   4        1.32        1.09      0.46 o 
  -1   5   4        0.14        0.28      0.32 o 
   0   5   4        0.01        0.18      0.44 o 
   1   5   4        3.91        3.63      1.20 o 
   2   5   4        2.53        2.14      1.35 o 
   3   5   4        4.17        4.00      1.33 o 
 -13   0   5        4.62        8.22      1.34 o 
 -11   0   5        0.00        0.03      0.71 o 
  -9   0   5        0.02        0.01      0.37 o 
  -7   0   5      878.38      974.56     17.03 o 
  -5   0   5      830.12      956.17     15.85 o 
  -3   0   5     1453.67     1647.81     26.76 o 
  -1   0   5       37.34       22.65      0.61 o 
   1   0   5      353.60      255.55      3.72 o 
   3   0   5      591.30      670.02     14.85 o 
   5   0   5     3404.76     3654.67    269.80 o 
   7   0   5      634.70      651.82      9.61 o 
   9   0   5       55.33       56.13      1.60 o 
  11   0   5        0.49       -0.16      0.43 o 
 -13   1   5        0.13        0.02      0.49 o 
 -12   1   5        2.21        1.24      0.53 o 
 -11   1   5        4.53        4.10      0.85 o 
 -10   1   5        0.88        0.31      0.63 o 
  -9   1   5        0.57        1.44      0.48 o 
  -8   1   5        2.26        2.99      0.45 o 
  -7   1   5       97.35      114.53      4.35 o 
  -6   1   5      500.84      544.68     23.84 o 
  -5   1   5      274.62      285.04      5.79 o 
  -4   1   5      763.59      756.51      8.95 o 
  -3   1   5       86.61      107.55      1.47 o 
  -2   1   5        2.09        3.35      0.50 o 
  -1   1   5       10.68       11.93      0.42 o 
   0   1   5      592.52      535.10     12.11 o 
   1   1   5      502.03      517.94      7.02 o 
   2   1   5       73.34       69.22      0.77 o 
   3   1   5      154.86      142.75      1.39 o 
   4   1   5      418.99      446.65      4.57 o 
   5   1   5      313.92      343.46      4.28 o 
   6   1   5       15.53       28.32      5.83 o 
   7   1   5       44.07       46.30      1.86 o 
   8   1   5       22.65       49.25     26.75 o 
   9   1   5       51.96       51.16      1.17 o 
  10   1   5        0.67        0.89      0.40 o 
  11   1   5        0.55        0.51      0.43 o 
  12   1   5        3.27        3.08      0.77 o 
 -12   2   5        0.20       -0.37      1.61 o 
 -11   2   5        0.28        0.19      0.65 o 
 -10   2   5        3.52        2.89      0.38 o 
  -9   2   5        1.59        1.40      0.49 o 
  -8   2   5       23.62       31.41     10.46 o 
  -7   2   5        0.51        0.29      0.31 o 
  -6   2   5       77.35       76.85      2.97 o 
  -5   2   5        6.09        7.91      0.72 o 
  -4   2   5       17.58       21.76      0.73 o 
  -3   2   5      153.05      135.33      6.45 o 
  -2   2   5       29.34       29.40      0.61 o 
  -1   2   5        9.08       14.29      0.40 o 
   0   2   5        2.63        1.49      0.26 o 
   1   2   5      134.50      156.15      1.60 o 
   2   2   5        1.30        0.33      0.10 o 
   3   2   5       64.76       40.94      0.54 o 
   4   2   5       11.85       11.53      0.45 o 
   5   2   5       59.04       56.27      1.06 o 
   6   2   5       13.72       17.65      2.26 o 
   7   2   5       32.56       36.40      1.54 o 
   8   2   5        1.41        0.81      0.82 o 
   9   2   5        0.73        0.97      0.80 o 
  10   2   5        0.87       -0.51      0.85 o 
  11   2   5        1.97        1.64      1.05 o 
 -11   3   5        0.01       -0.29      1.69 o 
 -10   3   5        3.30        4.74      2.27 o 
  -9   3   5        0.10       -0.16      1.36 o 
  -8   3   5        1.48        1.30      0.38 o 
  -7   3   5        0.16        0.16      0.16 o 
  -6   3   5        1.29        1.30      0.36 o 
  -5   3   5        1.74        1.38      0.47 o 
  -4   3   5        2.98        3.12      0.44 o 
  -3   3   5       28.69       29.64      0.89 o 
  -2   3   5        2.16        3.72      0.40 o 
  -1   3   5        0.26        0.46      0.28 o 
   0   3   5        0.20        0.08      0.22 o 
   1   3   5       14.51       15.37      0.49 o 
   2   3   5        1.72        1.28      0.20 o 
   3   3   5       30.80       34.29      0.56 o 
   4   3   5      108.18      118.98      2.03 o 
   5   3   5       85.80       87.00      1.87 o 
   6   3   5        1.87        1.50      0.55 o 
   7   3   5        0.81        0.43      0.36 o 
   8   3   5        0.52        0.16      0.35 o 
   9   3   5        8.95        6.81      3.35 o 
  10   3   5        6.11        4.34      1.84 o 
  -8   4   5       18.61       18.93      2.14 o 
  -7   4   5       14.77       11.80      2.85 o 
  -6   4   5       76.77       68.53      2.83 o 
  -5   4   5        5.07        2.50      0.55 o 
  -4   4   5       16.55       15.03      0.62 o 
  -3   4   5        5.63        4.68      0.59 o 
  -2   4   5        0.06        0.23      0.35 o 
  -1   4   5        4.34        3.91      0.42 o 
   0   4   5        0.28        0.24      0.37 o 
   1   4   5        1.91        1.76      0.40 o 
   2   4   5        6.79        6.33      0.96 o 
   3   4   5        2.11        2.39      0.20 o 
   4   4   5       73.82       72.29      3.15 o 
   5   4   5        4.76        4.75      0.99 o 
   6   4   5       36.96       35.05      2.05 o 
   7   4   5        0.37       -0.11      1.11 o 
   8   4   5        0.04        0.11      0.91 o 
  -3   5   5        0.00        0.67      0.63 o 
  -2   5   5        0.51        0.33      0.41 o 
  -1   5   5        0.08        0.12      0.34 o 
   0   5   5        0.81        0.56      0.45 o 
   1   5   5        0.11       -0.19      0.81 o 
   2   5   5        0.47        0.67      1.00 o 
 -12   0   6        0.01        0.08      0.56 o 
 -10   0   6        2.36        1.99      0.67 o 
  -8   0   6        1.18        0.73      0.58 o 
  -6   0   6        2.56        1.20      0.41 o 
  -4   0   6      263.70      280.10      4.35 o 
  -2   0   6       75.85       50.40      0.87 o 
   0   0   6        0.63        0.12      0.19 o 
   2   0   6     3536.90     4030.06     72.88 o 
   4   0   6      117.78      134.42      3.88 o 
   6   0   6       54.51       55.66      1.48 o 
   8   0   6       26.21       26.19      1.05 o 
  10   0   6       34.23       37.93      1.43 o 
  12   0   6        1.06        1.26      0.93 o 
 -13   1   6        1.57        1.37      0.65 o 
 -12   1   6        0.88        0.97      0.51 o 
 -11   1   6        2.09        1.52      0.47 o 
 -10   1   6        0.00        0.15      0.35 o 
  -9   1   6       73.19       77.97      1.48 o 
  -8   1   6        7.91       10.47      1.38 o 
  -7   1   6       62.05       70.81      3.77 o 
  -6   1   6       50.98       66.10      1.29 o 
  -5   1   6      117.13      115.36     11.42 o 
  -4   1   6       44.00       62.10      1.04 o 
  -3   1   6       37.27       43.50      1.79 o 
  -2   1   6        0.58        0.04      0.14 o 
  -1   1   6      471.03      473.08      5.89 o 
   0   1   6      136.82      127.09      1.76 o 
   1   1   6      134.92      120.77      2.14 o 
   2   1   6      315.69      355.37      3.51 o 
   3   1   6     1340.78     1548.60     22.97 o 
   4   1   6     1420.43     1677.94     20.89 o 
   5   1   6      197.89      182.55      2.10 o 
   6   1   6       71.48       69.38      1.37 o 
   7   1   6        0.88        0.99      0.42 o 
   8   1   6       75.55       69.03      1.77 o 
   9   1   6        0.91        2.10      1.07 o 
  10   1   6        0.12        0.31      0.30 o 
  11   1   6        3.28        3.36      0.65 o 
  12   1   6        7.66        9.10      1.25 o 
 -12   2   6        0.02        1.11      1.77 o 
 -11   2   6        5.42        5.60      0.73 o 
 -10   2   6        0.01       -0.10      0.27 o 
  -9   2   6        9.36        9.37      0.65 o 
  -8   2   6       71.08       80.51      3.18 o 
  -7   2   6      149.86      135.12      2.48 o 
  -6   2   6       47.99       56.86      1.87 o 
  -5   2   6       24.74       22.81      0.62 o 
  -4   2   6        2.50       11.62      5.20 o 
  -3   2   6       20.11       18.16      0.68 o 
  -2   2   6       80.03       59.30      0.88 o 
  -1   2   6        9.44       15.31      0.41 o 
   0   2   6       98.09      113.65      1.54 o 
   1   2   6       51.41       48.48      0.69 o 
   2   2   6       45.00       39.40      0.72 o 
   3   2   6       16.07       18.19      0.47 o 
   4   2   6        0.57        0.36      0.19 o 
   5   2   6       15.43       20.66      0.63 o 
   6   2   6      129.72      138.86      3.50 o 
   7   2   6        6.90        8.00      1.20 o 
   8   2   6        0.00       -0.05      0.61 o 
   9   2   6        1.74        1.88      0.98 o 
  10   2   6        0.41       -0.27      1.03 o 
  11   2   6        4.71        4.29      2.09 o 
 -10   3   6        0.36        0.99      1.77 o 
  -9   3   6        9.73        9.03      2.23 o 
  -8   3   6        1.38        1.37      0.38 o 
  -7   3   6       26.07       21.79      1.15 o 
  -6   3   6        0.18        0.25      0.26 o 
  -5   3   6       10.62       10.89      1.02 o 
  -4   3   6        2.28        2.49      0.38 o 
  -3   3   6        7.84        7.26      0.44 o 
  -2   3   6        0.97        0.70      0.38 o 
  -1   3   6       44.77       45.94      0.82 o 
   0   3   6       18.99       17.57      0.83 o 
   1   3   6        1.00        0.57      0.22 o 
   2   3   6       10.37       11.65      0.43 o 
   3   3   6       57.59       51.43      0.91 o 
   4   3   6        1.05        2.52      0.55 o 
   5   3   6       49.44       53.57      1.30 o 
   6   3   6        0.01       -0.09      0.16 o 
   7   3   6        0.19        0.21      0.25 o 
   8   3   6        2.60        2.44      1.19 o 
   9   3   6        0.29        0.67      0.99 o 
  10   3   6        0.77        0.71      1.08 o 
  -8   4   6        0.00       -0.33      1.11 o 
  -7   4   6        9.75        9.24      1.81 o 
  -6   4   6        0.44       -0.31      0.92 o 
  -5   4   6        1.60        0.95      0.38 o 
  -4   4   6        3.45        3.25      0.43 o 
  -3   4   6        0.02        0.01      0.32 o 
  -2   4   6        0.24        0.30      0.31 o 
  -1   4   6        3.03        1.85      0.42 o 
   0   4   6        1.71        1.18      0.43 o 
   1   4   6        4.27        4.69      0.56 o 
   2   4   6        9.18        8.58      0.43 o 
   3   4   6       15.60       17.47      1.66 o 
   4   4   6        0.73       -0.15      0.87 o 
   5   4   6        0.21       -0.25      1.06 o 
   6   4   6        0.61        0.24      1.47 o 
   7   4   6        2.04        0.83      1.08 o 
  -3   5   6        0.21        1.06      0.71 o 
  -2   5   6        1.27        1.52      0.51 o 
  -1   5   6        0.51        0.96      0.48 o 
   0   5   6        0.73        0.84      0.63 o 
   1   5   6        0.81        1.36      1.04 o 
   2   5   6        5.14        5.27      3.77 o 
 -13   0   7        1.95        0.05      0.60 o 
 -11   0   7       10.45       10.90      1.57 o 
  -9   0   7        4.04        5.04      0.78 o 
  -7   0   7        0.46        2.40      0.58 o 
  -5   0   7      257.82      281.11      4.59 o 
  -3   0   7      663.77      641.44      9.94 o 
  -1   0   7       81.25       82.50      1.32 o 
   1   0   7      137.62       93.11      1.32 o 
   3   0   7      518.59      514.19      8.07 o 
   5   0   7      111.85       79.73      2.89 o 
   7   0   7      108.95      108.04      2.47 o 
   9   0   7        0.35        0.01      0.36 o 
  11   0   7        0.24        0.64      0.75 o 
 -13   1   7        1.59        0.99      0.58 o 
 -12   1   7        0.02       -0.30      0.52 o 
 -11   1   7        0.02       -0.05      0.40 o 
 -10   1   7        0.04        0.25      0.49 o 
  -9   1   7        0.06       14.02      5.66 o 
  -8   1   7       54.06       47.74      1.00 o 
  -7   1   7        1.07        2.20      0.36 o 
  -6   1   7        2.73        2.06      0.31 o 
  -5   1   7        3.02        0.34      0.24 o 
  -4   1   7       12.81        5.71      0.30 o 
  -3   1   7       54.29       58.19      0.84 o 
  -2   1   7       55.03       58.80      0.85 o 
  -1   1   7       58.43       57.18      0.83 o 
   0   1   7      368.61      332.84      6.36 o 
   1   1   7      299.04      317.23      4.12 o 
   2   1   7        5.59        4.36      0.22 o 
   3   1   7      202.75      208.05      2.57 o 
   4   1   7       26.18       22.39      0.39 o 
   5   1   7      136.00      154.37      1.71 o 
   6   1   7       12.19       10.25      0.38 o 
   7   1   7        9.29       10.49      0.43 o 
   8   1   7       20.85       22.29      0.74 o 
   9   1   7       11.50       11.22      0.57 o 
  10   1   7        1.45        1.76      0.47 o 
  11   1   7        0.51        0.38      0.49 o 
  12   1   7        0.18        0.20      0.59 o 
 -12   2   7        0.71        0.95      1.81 o 
 -11   2   7        0.84        0.74      0.43 o 
 -10   2   7       20.44       17.72      0.88 o 
  -9   2   7        1.01        0.77      0.49 o 
  -8   2   7        3.62        4.15      0.57 o 
  -7   2   7       18.30       20.07      2.61 o 
  -6   2   7        7.63        6.95      0.49 o 
  -5   2   7        0.02        0.30      0.29 o 
  -4   2   7        0.11        0.13      0.24 o 
  -3   2   7       48.62       49.89      1.17 o 
  -2   2   7       23.05       19.22      0.51 o 
  -1   2   7        8.85        9.76      0.33 o 
   0   2   7       49.50       49.72      0.89 o 
   1   2   7      352.95      395.27      3.91 o 
   2   2   7      691.20      703.16      7.65 o 
   3   2   7      138.60      122.22      1.54 o 
   4   2   7       92.45       92.52      2.39 o 
   5   2   7        0.04        0.14      0.14 o 
   6   2   7       20.99       21.33      0.55 o 
   7   2   7       12.11       12.60      1.07 o 
   8   2   7        0.05        0.03      0.51 o 
   9   2   7        2.43        2.22      0.72 o 
  10   2   7        9.62       11.29      0.90 o 
  11   2   7        1.42        0.58      0.94 o 
 -10   3   7       16.51       19.59      4.37 o 
  -9   3   7        2.35        3.05      2.93 o 
  -8   3   7       58.83       51.85      2.06 o 
  -7   3   7        1.46        0.85      0.34 o 
  -6   3   7       14.85       14.37      0.82 o 
  -5   3   7       16.67       18.07      1.84 o 
  -4   3   7        0.07       -0.02      0.24 o 
  -3   3   7        1.20        2.23      0.87 o 
  -2   3   7       12.55       14.69      0.59 o 
  -1   3   7       14.96       15.94      1.56 o 
   0   3   7       20.53       17.12      0.65 o 
   1   3   7        5.86        7.87      0.40 o 
   2   3   7       22.75       23.69      0.66 o 
   3   3   7        0.00       -0.04      0.10 o 
   4   3   7      117.20      124.08      3.04 o 
   5   3   7        0.00       -0.05      0.33 o 
   6   3   7        0.08        0.18      0.16 o 
   7   3   7        0.25        0.31      0.77 o 
   8   3   7        4.59        3.22      2.02 o 
   9   3   7        1.19        1.51      1.11 o 
  10   3   7        1.72        0.78      1.20 o 
  -8   4   7        1.69        0.58      1.20 o 
  -7   4   7        2.19        2.56      1.44 o 
  -6   4   7        8.72        6.04      3.67 o 
  -5   4   7        0.17       -0.09      0.30 o 
  -4   4   7       12.53       10.80      0.59 o 
  -3   4   7        8.68        9.18      0.60 o 
  -2   4   7        4.57        4.52      0.50 o 
  -1   4   7        0.01       -0.13      0.36 o 
   0   4   7        0.46        0.91      0.49 o 
   1   4   7        3.74        2.80      0.45 o 
   2   4   7       49.62       50.95      2.12 o 
   3   4   7        0.53        0.03      0.68 o 
   4   4   7       34.79       37.05      2.43 o 
   5   4   7        6.16        5.29      1.56 o 
   6   4   7        0.26        0.41      1.91 o 
   7   4   7        1.38        0.63      1.28 o 
  -2   5   7        0.04        0.41      0.43 o 
  -1   5   7        0.04        0.15      0.36 o 
   0   5   7        0.49        1.63      0.95 o 
   1   5   7        0.75       -0.07      0.83 o 
 -12   0   8        1.33        0.80      0.76 o 
 -10   0   8       41.67       39.43      3.11 o 
  -8   0   8        3.08        3.98      0.60 o 
  -6   0   8        0.39        0.00      0.33 o 
  -4   0   8       93.83       93.36      1.66 o 
  -2   0   8       28.33       31.66      0.70 o 
   0   0   8        1.85        6.62      0.43 o 
   2   0   8     1016.79     1200.73     43.60 o 
   4   0   8       14.28       12.37      0.87 o 
   6   0   8        0.92        0.07      0.24 o 
   8   0   8        3.61        1.60      0.62 o 
  10   0   8        0.00        0.37      0.64 o 
  12   0   8       11.41       12.07      1.33 o 
 -13   1   8        1.05        0.94      0.59 o 
 -12   1   8        6.14        4.68      1.58 o 
 -11   1   8        1.75        1.77      0.55 o 
 -10   1   8        0.09        0.14      0.35 o 
  -9   1   8        2.55        2.34      0.47 o 
  -8   1   8       32.04       28.86      0.88 o 
  -7   1   8       11.71       11.53      0.49 o 
  -6   1   8       20.51       21.42      0.62 o 
  -5   1   8       40.56       35.10      0.70 o 
  -4   1   8        1.90        2.37      0.30 o 
  -3   1   8        0.09        0.02      0.14 o 
  -2   1   8        4.65        0.56      0.21 o 
  -1   1   8      115.06      112.99      1.40 o 
   0   1   8       56.37       40.01      0.67 o 
   1   1   8      320.06      350.61      4.09 o 
   2   1   8        9.96       17.09      0.55 o 
   3   1   8       38.38       27.36      0.58 o 
   4   1   8       42.49       37.44      0.52 o 
   5   1   8       24.77       23.91      0.45 o 
   6   1   8        3.98        4.04      0.30 o 
   7   1   8       11.91       13.49      0.50 o 
   8   1   8        3.72        2.57      0.31 o 
   9   1   8        0.16        0.23      0.30 o 
  10   1   8        3.64        3.08      0.40 o 
  11   1   8        5.97        6.48      0.54 o 
  12   1   8        0.03       -0.32      0.77 o 
 -12   2   8        2.17        1.83      2.04 o 
 -11   2   8       11.99        9.69      1.11 o 
 -10   2   8        0.97        0.15      0.41 o 
  -9   2   8       79.38       67.39      1.51 o 
  -8   2   8        8.69        7.10      0.57 o 
  -7   2   8       34.78       33.11      1.98 o 
  -6   2   8        1.43        1.87      0.42 o 
  -5   2   8       13.55       13.47      0.50 o 
  -4   2   8       10.18       12.69      0.54 o 
  -3   2   8        2.35        3.76      1.20 o 
  -2   2   8       29.81       23.82      0.56 o 
  -1   2   8       14.06       19.06      0.54 o 
   0   2   8       21.08       26.55      0.56 o 
   1   2   8      366.88      410.55      4.02 o 
   2   2   8       50.62       41.61      0.75 o 
   3   2   8      412.58      444.26      5.04 o 
   4   2   8        0.51        0.77      0.13 o 
   5   2   8        5.10        4.73      0.72 o 
   6   2   8       56.55       57.27      2.18 o 
   7   2   8        4.35        3.97      0.82 o 
   8   2   8        0.13       -0.01      0.30 o 
   9   2   8        0.97        0.75      0.49 o 
  10   2   8        2.40        1.31      1.00 o 
  11   2   8        0.42        0.82      1.15 o 
 -10   3   8        0.37        0.39      1.07 o 
  -9   3   8        0.00        0.45      1.44 o 
  -8   3   8        6.29        5.31      0.62 o 
  -7   3   8        0.51        0.66      0.70 o 
  -6   3   8       10.24        9.61      0.78 o 
  -5   3   8       21.86       23.37      0.70 o 
  -4   3   8        3.24        3.42      0.46 o 
  -3   3   8       25.60       23.77      0.73 o 
  -2   3   8        0.24        0.51      0.39 o 
  -1   3   8       76.26       80.25      1.24 o 
   0   3   8        2.29        2.39      0.61 o 
   1   3   8      205.46      214.00      2.45 o 
   2   3   8       30.11       29.26      0.70 o 
   3   3   8       83.29       85.53      2.56 o 
   4   3   8       47.37       51.44      2.10 o 
   5   3   8        3.72        4.43      1.01 o 
   6   3   8        1.14        0.95      1.27 o 
   7   3   8        0.25       -0.60      1.25 o 
   8   3   8        3.82        4.26      1.48 o 
   9   3   8        1.52        1.43      1.62 o 
  -8   4   8        0.26       -0.49      2.02 o 
  -7   4   8        0.19        0.10      0.91 o 
  -6   4   8        1.17        0.12      1.27 o 
  -5   4   8        0.60        0.54      0.37 o 
  -4   4   8        0.69        0.71      0.36 o 
  -3   4   8        0.39        0.13      0.36 o 
  -2   4   8        2.85        2.23      0.70 o 
  -1   4   8        0.93        0.83      0.33 o 
   0   4   8        1.41        1.24      0.49 o 
   1   4   8       16.91       16.06      0.72 o 
   2   4   8        1.88        2.21      0.55 o 
   3   4   8        9.17        1.94      2.91 o 
   4   4   8        0.49        0.10      0.79 o 
   5   4   8        1.89        1.14      1.49 o 
   6   4   8        1.83        2.31      1.44 o 
   7   4   8        0.95        0.91      3.18 o 
  -1   5   8        0.02        0.47      0.40 o 
   0   5   8        0.06        0.20      0.87 o 
 -13   0   9        1.06       -0.09      0.66 o 
 -11   0   9       13.80       13.55      1.88 o 
  -9   0   9       11.19       13.29      1.03 o 
  -7   0   9        9.07        8.68      0.80 o 
  -5   0   9       36.97       22.45      0.87 o 
  -3   0   9      135.81      125.51      2.32 o 
  -1   0   9       18.43       17.76      0.55 o 
   1   0   9       45.36       34.40      1.06 o 
   3   0   9       62.64       42.21      1.15 o 
   5   0   9      142.19      131.41      3.67 o 
   7   0   9        3.13        1.35      1.51 o 
   9   0   9        2.97        2.19      0.65 o 
  11   0   9        1.00        2.00      0.76 o 
 -12   1   9        1.23        0.49      0.61 o 
 -11   1   9       28.77       26.71      0.98 o 
 -10   1   9       31.07       29.40      1.15 o 
  -9   1   9        8.73        7.55      0.80 o 
  -8   1   9        0.13        0.04      0.28 o 
  -7   1   9        0.77        0.42      0.35 o 
  -6   1   9       29.22       28.41      0.74 o 
  -5   1   9        3.08        2.10      0.34 o 
  -4   1   9       46.99       45.69      0.84 o 
  -3   1   9        0.54        2.24      0.27 o 
  -2   1   9        4.80        5.35      0.32 o 
  -1   1   9      173.99      167.32      1.99 o 
   0   1   9     1160.94     1336.66     23.97 o 
   1   1   9      323.10      326.67     16.67 o 
   2   1   9      456.64      483.53      5.66 o 
   3   1   9      138.08      146.42      2.47 o 
   4   1   9       22.35       19.01      0.31 o 
   5   1   9        1.92        3.78      0.39 o 
   6   1   9        3.32        2.07      0.44 o 
   7   1   9        0.09        0.07      0.25 o 
   8   1   9       19.69       21.86      0.64 o 
   9   1   9       20.84       21.96      0.78 o 
  10   1   9        0.30        0.12      0.33 o 
  11   1   9       14.99       12.31      1.03 o 
 -12   2   9        0.08        0.16      0.90 o 
 -11   2   9        1.51        1.00      0.56 o 
 -10   2   9        0.00       -0.07      0.38 o 
  -9   2   9        0.93        4.70      2.85 o 
  -8   2   9       12.81       11.79      0.71 o 
  -7   2   9        5.01        5.63      1.12 o 
  -6   2   9        3.09        3.55      0.40 o 
  -5   2   9        9.74        8.89      0.55 o 
  -4   2   9       10.53       10.02      0.55 o 
  -3   2   9       14.28       14.74      1.70 o 
  -2   2   9      105.58       97.26      1.51 o 
  -1   2   9        0.03        0.05      0.22 o 
   0   2   9      375.00      436.69      4.82 o 
   1   2   9      262.72      283.13      2.82 o 
   2   2   9       30.09       32.23      0.63 o 
   3   2   9       17.06       14.45      0.53 o 
   4   2   9        2.68        2.41      0.22 o 
   5   2   9        3.34        5.47      0.21 o 
   6   2   9        0.05        0.08      0.09 o 
   7   2   9        3.00        2.46      1.21 o 
   8   2   9        0.43        0.51      0.27 o 
   9   2   9        4.59        4.93      1.30 o 
  10   2   9       19.43       22.24      2.27 o 
  11   2   9        3.90        3.92      1.73 o 
 -10   3   9        6.18       -0.18      1.29 o 
  -9   3   9        1.44        0.65      1.02 o 
  -8   3   9       10.72        9.38      1.60 o 
  -7   3   9        0.02        0.04      0.30 o 
  -6   3   9        0.81        0.52      0.43 o 
  -5   3   9        0.39        1.97      1.19 o 
  -4   3   9        1.11        1.90      0.42 o 
  -3   3   9        1.31        2.56      0.91 o 
  -2   3   9        0.87        1.36      0.34 o 
  -1   3   9        6.13        7.71      0.53 o 
   0   3   9      131.69      144.22      2.12 o 
   1   3   9        4.84        4.42      0.35 o 
   2   3   9       94.11       91.71      1.43 o 
   3   3   9        0.14        0.40      0.20 o 
   4   3   9       19.23       21.10      1.39 o 
   5   3   9        1.36        1.16      0.91 o 
   6   3   9        0.43        0.60      1.16 o 
   7   3   9        0.02       -0.15      1.17 o 
   8   3   9        0.28        0.55      1.17 o 
   9   3   9        0.00       -0.15      1.18 o 
  -8   4   9        0.46        0.42      1.06 o 
  -7   4   9        0.00        1.10      0.87 o 
  -6   4   9        1.53        2.32      1.03 o 
  -5   4   9        5.54        4.28      0.65 o 
  -4   4   9        0.05        0.04      0.32 o 
  -3   4   9        0.72        0.82      0.44 o 
  -2   4   9        3.31        3.28      0.52 o 
  -1   4   9        0.12        0.00      0.32 o 
   0   4   9        0.89        1.18      0.41 o 
   1   4   9        3.68        3.76      0.77 o 
   2   4   9        6.89        7.70      0.58 o 
   3   4   9        2.49        1.41      0.96 o 
   4   4   9        0.94        0.61      1.03 o 
   5   4   9        0.05       -0.41      1.12 o 
   6   4   9        0.29        0.70      1.25 o 
   7   4   9        0.19       -0.62      1.98 o 
 -12   0  10       33.81       34.89      2.60 o 
 -10   0  10        2.64        2.87      0.81 o 
  -8   0  10       26.63       25.78      1.09 o 
  -6   0  10       62.73       51.12      1.44 o 
  -4   0  10        0.78        0.54      0.32 o 
  -2   0  10     1196.39     1386.43     27.65 o 
   0   0  10     2860.97     3383.60     65.56 o 
   2   0  10      141.49      188.17      3.16 o 
   4   0  10       31.03       26.12      1.55 o 
   6   0  10       43.78       40.21      2.39 o 
   8   0  10      103.69      105.79      3.71 o 
  10   0  10       80.18       70.44      2.68 o 
 -12   1  10       13.59       14.58      1.03 o 
 -11   1  10        0.08       -0.38      0.57 o 
 -10   1  10        2.24        2.33      0.53 o 
  -9   1  10        1.31        1.41      0.49 o 
  -8   1  10        0.15        0.51      0.41 o 
  -7   1  10       13.40       11.70      0.61 o 
  -6   1  10        6.87        7.42      0.49 o 
  -5   1  10        1.08        0.70      0.31 o 
  -4   1  10        6.92        5.92      0.36 o 
  -3   1  10       23.42       26.95      0.62 o 
  -2   1  10       43.16       62.68      1.00 o 
  -1   1  10      316.90      345.95      4.28 o 
   0   1  10       48.42       28.36      0.67 o 
   1   1  10       97.70       95.75      1.99 o 
   2   1  10        2.51        1.10      0.25 o 
   3   1  10       25.30       24.34      0.83 o 
   4   1  10       24.31       25.28      1.34 o 
   5   1  10        3.11        2.33      0.21 o 
   6   1  10        0.04        0.27      0.23 o 
   7   1  10       15.44       14.13      0.59 o 
   8   1  10        7.97        7.09      0.52 o 
   9   1  10       27.90       27.22      0.88 o 
  10   1  10        3.16        2.76      0.58 o 
  11   1  10        9.99        8.75      1.03 o 
 -12   2  10        0.00       -0.38      1.43 o 
 -11   2  10        1.30        0.62      0.54 o 
 -10   2  10        3.40        2.16      0.58 o 
  -9   2  10        8.99        8.58      0.63 o 
  -8   2  10        2.17        1.85      0.50 o 
  -7   2  10       12.43       11.53      0.69 o 
  -6   2  10       13.67       12.31      0.66 o 
  -5   2  10       14.30       15.69      0.76 o 
  -4   2  10        9.08       10.72      0.65 o 
  -3   2  10        0.10        0.30      0.31 o 
  -2   2  10       41.47       47.21      0.94 o 
  -1   2  10      251.57      268.07      3.02 o 
   0   2  10      128.37      110.25      3.92 o 
   1   2  10       74.99       80.23      1.12 o 
   2   2  10       13.59       16.41      0.51 o 
   3   2  10        6.36        6.27      0.44 o 
   4   2  10        0.51        0.23      0.19 o 
   5   2  10        0.82        0.48      0.21 o 
   6   2  10        7.43        6.83      0.36 o 
   7   2  10        0.31        0.39      0.13 o 
   8   2  10       10.99       10.62      1.74 o 
   9   2  10        0.20       -0.38      1.15 o 
  10   2  10        0.02        0.33      1.18 o 
 -10   3  10        1.83       -0.01      1.10 o 
  -9   3  10        0.28        0.00      0.37 o 
  -8   3  10        1.26        0.70      0.64 o 
  -7   3  10        9.02        6.85      2.41 o 
  -6   3  10        4.81        4.66      0.74 o 
  -5   3  10        0.16        0.28      0.44 o 
  -4   3  10        0.04        0.32      0.35 o 
  -3   3  10       40.69       41.75      1.10 o 
  -2   3  10       12.93       15.73      0.68 o 
  -1   3  10       15.10       17.19      0.63 o 
   0   3  10       13.27       13.26      0.65 o 
   1   3  10        5.47        5.55      0.57 o 
   2   3  10        0.00        0.04      0.24 o 
   3   3  10        0.38        0.89      0.32 o 
   4   3  10        1.01        0.96      0.89 o 
   5   3  10        3.65        4.54      1.11 o 
   6   3  10        5.10        5.45      1.72 o 
   7   3  10        7.56        9.49      1.66 o 
   8   3  10        5.91        6.42      2.05 o 
   9   3  10        1.61        1.79      1.86 o 
  -7   4  10        0.08       -0.20      0.87 o 
  -6   4  10        4.55        4.45      0.55 o 
  -5   4  10        4.65        4.62      0.84 o 
  -4   4  10        0.04        0.20      0.33 o 
  -3   4  10       11.39       12.14      0.80 o 
  -2   4  10        1.69        2.25      0.54 o 
  -1   4  10      131.21      134.53      2.43 o 
   0   4  10        9.94       12.08      0.66 o 
   1   4  10       33.72       33.66      1.01 o 
   2   4  10        1.98        1.67      0.43 o 
   3   4  10        5.04        5.23      1.37 o 
   4   4  10        1.95        0.67      1.82 o 
   5   4  10        0.00       -0.45      0.91 o 
   6   4  10        0.56       -0.08      1.66 o 
 -11   0  11        7.69        8.19      1.73 o 
  -9   0  11       20.84       22.97      1.79 o 
  -7   0  11        8.47       10.93      0.79 o 
  -5   0  11       18.89       25.77      0.87 o 
  -3   0  11       29.38       26.74      0.98 o 
  -1   0  11      916.98     1003.88     24.07 o 
   1   0  11      125.47      155.16      2.20 o 
   3   0  11       83.44       70.97      1.54 o 
   5   0  11       35.28       22.23      4.08 o 
   7   0  11        4.13        0.77      1.79 o 
   9   0  11       20.39       16.24     10.58 o 
  11   0  11        3.08        2.48      1.16 o 
 -12   1  11        0.12        0.23      0.48 o 
 -11   1  11        8.93        8.56      0.82 o 
 -10   1  11        2.83        2.08      0.62 o 
  -9   1  11       26.98       26.31      0.97 o 
  -8   1  11       46.74       43.44      1.22 o 
  -7   1  11        4.35        4.37      0.52 o 
  -6   1  11       12.77       12.21      0.64 o 
  -5   1  11        0.05        0.74      0.41 o 
  -4   1  11       12.54       11.08      0.51 o 
  -3   1  11      844.73      821.64      9.95 o 
  -2   1  11       20.46       23.41      0.72 o 
  -1   1  11     1073.75     1215.92     13.14 o 
   0   1  11      129.67      136.06      1.80 o 
   1   1  11       36.23       40.29      0.62 o 
   2   1  11       20.02       23.01      0.37 o 
   3   1  11       23.91       19.97      0.71 o 
   4   1  11        5.50        5.68      0.61 o 
   5   1  11        3.55        2.59      0.39 o 
   6   1  11       11.60       11.65      0.43 o 
   7   1  11       54.19       48.22      0.88 o 
   8   1  11       17.87       16.93      0.66 o 
   9   1  11       33.75       25.61      0.82 o 
  10   1  11        9.96       11.15      0.61 o 
  11   1  11        0.21        0.09      0.76 o 
 -11   2  11        1.27        1.73      0.61 o 
 -10   2  11        2.56        1.62      0.53 o 
  -9   2  11        2.36        1.36      0.59 o 
  -8   2  11        8.34        7.96      0.74 o 
  -7   2  11        8.89        8.85      0.64 o 
  -6   2  11       15.01       15.64      0.71 o 
  -5   2  11       22.97       24.00      0.96 o 
  -4   2  11       26.56       26.29      0.98 o 
  -3   2  11       94.68       94.14      1.53 o 
  -2   2  11       41.35       31.88      0.84 o 
  -1   2  11       10.25       12.59      0.62 o 
   0   2  11       29.92       36.96      0.70 o 
   1   2  11        0.54        0.58      0.23 o 
   2   2  11       61.90       74.56      1.09 o 
   3   2  11       49.06       54.49      0.89 o 
   4   2  11        0.02        0.13      0.19 o 
   5   2  11       46.56       47.58      0.98 o 
   6   2  11       12.71       13.75      0.36 o 
   7   2  11       15.57       14.23      0.60 o 
   8   2  11        4.02        4.75      1.54 o 
   9   2  11        0.92        0.02      0.78 o 
  10   2  11        1.72        1.77      1.25 o 
 -10   3  11        1.94       -0.04      1.01 o 
  -9   3  11        1.37        0.50      0.50 o 
  -8   3  11        4.04        2.61      1.01 o 
  -7   3  11        6.62        6.92      1.80 o 
  -6   3  11        3.34        2.89      0.49 o 
  -5   3  11        0.18        0.16      0.41 o 
  -4   3  11       11.76       15.02      0.81 o 
  -3   3  11       52.61       55.14      1.22 o 
  -2   3  11      159.01      173.89      2.47 o 
  -1   3  11       29.69       30.86      0.76 o 
   0   3  11        0.26        0.12      0.21 o 
   1   3  11        3.72        4.57      0.39 o 
   2   3  11       30.98       29.83      0.96 o 
   3   3  11        6.92        6.67      0.42 o 
   4   3  11        0.21        0.22      0.22 o 
   5   3  11        1.40        2.17      1.04 o 
   6   3  11        1.10        1.31      1.22 o 
   7   3  11       21.82       21.42      3.33 o 
   8   3  11       24.92       27.79      2.49 o 
   9   3  11       10.03        8.94      1.95 o 
  -7   4  11        0.04        0.18      0.77 o 
  -6   4  11        0.44        0.29      0.36 o 
  -5   4  11        0.03       -0.39      0.39 o 
  -4   4  11        6.17        5.83      0.74 o 
  -3   4  11        0.00        0.11      0.35 o 
  -2   4  11        7.07        7.82      0.97 o 
  -1   4  11       17.78       19.27      1.19 o 
   0   4  11       22.28       24.22      0.76 o 
   1   4  11        1.71        0.55      0.59 o 
   2   4  11        1.14        0.25      0.94 o 
   3   4  11        4.39        2.89      2.80 o 
   4   4  11        0.00       -0.55      0.91 o 
   5   4  11        0.00       -0.17      0.93 o 
   6   4  11        0.20        0.99      1.35 o 
 -12   0  12       13.42       11.68      1.28 o 
 -10   0  12       66.73       70.35      2.72 o 
  -8   0  12       19.24       15.34      1.03 o 
  -6   0  12      108.46      105.21      3.16 o 
  -4   0  12      859.49      913.38     15.44 o 
  -2   0  12     1765.14     1964.91     34.46 o 
   0   0  12      190.93      244.02      4.30 o 
   2   0  12        9.36        4.12      0.40 o 
   4   0  12        0.04        0.45      0.27 o 
   6   0  12       34.66       25.93      2.35 o 
   8   0  12      161.19      143.33      3.86 o 
  10   0  12       11.25        7.88      1.06 o 
 -12   1  12        3.26        3.91      0.93 o 
 -11   1  12        4.78        3.88      0.86 o 
 -10   1  12        0.57        1.03      0.62 o 
  -9   1  12       16.22       18.20      0.95 o 
  -8   1  12       23.43       24.04      0.92 o 
  -7   1  12       15.99       15.13      0.75 o 
  -6   1  12       43.17       47.73      1.09 o 
  -5   1  12        0.32       -0.12      0.29 o 
  -4   1  12      266.64      261.00      5.89 o 
  -3   1  12       28.64       32.57      0.92 o 
  -2   1  12      612.83      649.69      7.96 o 
  -1   1  12       91.46       86.80      1.18 o 
   0   1  12       19.01       27.25      0.71 o 
   1   1  12      488.39      527.26      7.56 o 
   2   1  12       50.60       46.92      0.71 o 
   3   1  12       21.07       15.12      0.78 o 
   4   1  12       29.54       27.31      0.89 o 
   5   1  12        0.35        0.41      0.23 o 
   6   1  12       18.67       20.03      0.49 o 
   7   1  12        0.25        0.22      0.25 o 
   8   1  12        1.34        2.09      0.43 o 
   9   1  12        5.16        5.00      0.46 o 
  10   1  12        3.56        2.82      0.80 o 
  11   1  12        0.00        0.09      1.17 o 
 -11   2  12        0.50        0.29      0.48 o 
 -10   2  12        5.49        5.82      0.74 o 
  -9   2  12        1.24        1.68      0.58 o 
  -8   2  12        3.16        3.54      0.63 o 
  -7   2  12        4.53        5.61      0.56 o 
  -6   2  12        5.31        6.46      0.61 o 
  -5   2  12        6.50        8.30      1.06 o 
  -4   2  12      245.86      253.82      4.21 o 
  -3   2  12        2.19        0.36      0.56 o 
  -2   2  12        1.74        3.30      0.52 o 
  -1   2  12       64.16       63.98      1.24 o 
   0   2  12      117.94      116.51      1.51 o 
   1   2  12       31.42       36.53      0.94 o 
   2   2  12       39.40       42.63      0.82 o 
   3   2  12        4.11        3.42      0.43 o 
   4   2  12        1.73        3.14      0.49 o 
   5   2  12        2.45        1.94      0.31 o 
   6   2  12       80.82       76.64      1.68 o 
   7   2  12        6.78        7.79      0.44 o 
   8   2  12       22.26       18.10      2.22 o 
   9   2  12       12.30       12.67      2.10 o 
  10   2  12        0.81        0.92      1.16 o 
 -10   3  12        6.97       -0.08      1.64 o 
  -9   3  12        2.23        1.12      0.93 o 
  -8   3  12        0.27        0.16      0.46 o 
  -7   3  12        6.69        0.02      0.91 o 
  -6   3  12        0.04        0.08      0.38 o 
  -5   3  12        8.56        8.14      0.77 o 
  -4   3  12       73.76       76.27      1.48 o 
  -3   3  12      126.92      136.50      2.10 o 
  -2   3  12      147.91      158.08      2.34 o 
  -1   3  12       71.03       75.70      1.36 o 
   0   3  12       35.85       37.10      0.90 o 
   1   3  12       13.60       13.50      0.65 o 
   2   3  12        1.00        0.75      0.33 o 
   3   3  12        1.77        2.48      0.31 o 
   4   3  12        5.78        4.94      0.50 o 
   5   3  12        0.48        0.11      0.81 o 
   6   3  12        7.85        7.62      2.80 o 
   7   3  12        4.34        5.27      1.81 o 
   8   3  12        2.82        1.34      1.92 o 
  -7   4  12        0.14        0.45      1.02 o 
  -6   4  12        0.25        0.28      0.46 o 
  -5   4  12        4.78        4.73      0.63 o 
  -4   4  12        0.74        0.67      0.54 o 
  -3   4  12       37.29       35.81      1.21 o 
  -2   4  12       26.87       25.76      0.97 o 
  -1   4  12       21.10       20.88      1.06 o 
   0   4  12       12.38       12.08      0.64 o 
   1   4  12        5.86        5.65      0.76 o 
   2   4  12        1.15        0.45      1.01 o 
   3   4  12        0.25       -0.23      0.99 o 
   4   4  12        0.09       -0.10      0.79 o 
   5   4  12        0.16        0.26      0.90 o 
 -11   0  13        1.83        1.18      1.32 o 
  -9   0  13       46.27       51.24      2.23 o 
  -7   0  13        4.61        5.90      0.99 o 
  -5   0  13      407.30      400.47     11.82 o 
  -3   0  13      126.40      130.00      2.95 o 
  -1   0  13     1147.24     1222.15     20.89 o 
   1   0  13      102.31      114.10      1.86 o 
   3   0  13        3.13        2.56      0.42 o 
   5   0  13       20.77       16.78      0.81 o 
   7   0  13       38.40       44.66      1.38 o 
   9   0  13        3.98        3.59      0.98 o 
  11   0  13        3.94        5.62      1.75 o 
 -12   1  13        8.96       10.16      0.93 o 
 -11   1  13        0.00       -0.10      0.49 o 
 -10   1  13        0.00       -0.01      0.43 o 
  -9   1  13        1.06        0.88      0.59 o 
  -8   1  13        2.81        3.17      0.62 o 
  -7   1  13       63.64       68.59      1.53 o 
  -6   1  13        2.72        1.47      0.60 o 
  -5   1  13       98.63       92.57      1.69 o 
  -4   1  13      357.97      362.76      4.80 o 
  -3   1  13       26.35       18.22      0.66 o 
  -2   1  13      451.03      473.78      5.82 o 
  -1   1  13       33.52       50.63      0.85 o 
   0   1  13      199.29      202.10      2.67 o 
   1   1  13       15.53       10.68      0.45 o 
   2   1  13        8.27       11.33      0.36 o 
   3   1  13       19.05       18.20      0.54 o 
   4   1  13       26.44       24.00      1.05 o 
   5   1  13       40.14       37.14      1.03 o 
   6   1  13       16.36       12.09      0.99 o 
   7   1  13      117.14      108.50      2.02 o 
   8   1  13        3.73        3.00      0.45 o 
   9   1  13        3.66        2.62      0.73 o 
  10   1  13        7.90        7.31      0.74 o 
 -11   2  13       11.94       16.00      1.30 o 
 -10   2  13        0.10        0.30      0.60 o 
  -9   2  13       17.02       18.24      1.28 o 
  -8   2  13        5.44        5.14      1.07 o 
  -7   2  13        0.00        0.12      0.52 o 
  -6   2  13        5.14        4.81      0.61 o 
  -5   2  13      598.08      617.90      8.83 o 
  -4   2  13      137.33      146.01      2.82 o 
  -3   2  13      759.87      785.26     10.52 o 
  -2   2  13       66.03       75.22      1.46 o 
  -1   2  13      145.38      144.72      2.20 o 
   0   2  13        0.75        0.02      0.19 o 
   1   2  13        4.38        3.87      0.72 o 
   2   2  13        7.42        9.06      0.55 o 
   3   2  13       72.83       72.04      1.14 o 
   4   2  13        1.28        1.01      0.46 o 
   5   2  13       40.75       39.00      0.83 o 
   6   2  13        9.76        8.57      0.59 o 
   7   2  13      100.36       87.62      2.70 o 
   8   2  13       31.26       35.04      2.21 o 
   9   2  13        9.68        9.66      1.63 o 
  -9   3  13        0.04        0.16      0.51 o 
  -8   3  13        0.01        0.00      0.44 o 
  -7   3  13        6.22        5.33      1.91 o 
  -6   3  13        1.19        1.00      0.50 o 
  -5   3  13       30.85       32.31      1.33 o 
  -4   3  13       59.16       61.01      1.42 o 
  -3   3  13       33.69       33.58      1.02 o 
  -2   3  13       18.47       18.61      0.74 o 
  -1   3  13       22.71       24.51      0.74 o 
   0   3  13       30.19       32.49      0.88 o 
   1   3  13        1.69        1.79      0.43 o 
   2   3  13        1.45        1.46      0.47 o 
   3   3  13        0.00        0.24      0.27 o 
   4   3  13        0.73        0.42      0.35 o 
   5   3  13       39.76       39.33      2.42 o 
   6   3  13       61.25       66.12      3.19 o 
   7   3  13       60.79       61.56      3.30 o 
   8   3  13       33.80       34.25      2.74 o 
  -6   4  13        0.83        0.42      0.44 o 
  -5   4  13        4.93        4.26      0.72 o 
  -4   4  13        1.92        2.60      0.72 o 
  -3   4  13        2.18        2.07      0.60 o 
  -2   4  13        0.24        0.16      0.37 o 
  -1   4  13        3.28        2.70      0.74 o 
   0   4  13        2.37        2.00      0.73 o 
   1   4  13        1.37        0.79      0.45 o 
   2   4  13        0.04       -0.53      1.12 o 
   3   4  13        0.28       -0.03      0.72 o 
   4   4  13        2.48        1.60      1.20 o 
   5   4  13        1.51        1.71      1.15 o 
 -12   0  14        0.16        0.41      0.86 o 
 -10   0  14        6.53        6.99      1.23 o 
  -8   0  14       71.36       69.41      2.56 o 
  -6   0  14      333.04      328.51      6.30 o 
  -4   0  14      811.38      849.98     14.84 o 
  -2   0  14      218.80      214.47      4.05 o 
   0   0  14       12.33       14.79      0.57 o 
   2   0  14      481.16      411.24      6.91 o 
   4   0  14       18.80       24.10      0.85 o 
   6   0  14        7.87        7.87      0.69 o 
   8   0  14       17.32       17.65      1.05 o 
  10   0  14        6.15        6.60      0.87 o 
 -12   1  14        0.59        0.29      0.59 o 
 -11   1  14        1.13        0.61      0.63 o 
 -10   1  14       28.86       30.47      1.24 o 
  -9   1  14        0.94        0.27      0.53 o 
  -8   1  14       27.58       28.25      1.05 o 
  -7   1  14       34.47       33.81      1.41 o 
  -6   1  14      805.81      823.60     11.33 o 
  -5   1  14      291.41      294.60      4.25 o 
  -4   1  14      370.73      347.28      4.76 o 
  -3   1  14      308.81      309.80      4.05 o 
  -2   1  14       31.49       38.02      1.04 o 
  -1   1  14       18.42       12.91      0.57 o 
   0   1  14        0.64        0.37      0.34 o 
   1   1  14       68.41       71.19      1.11 o 
   2   1  14       37.61       30.84      0.64 o 
   3   1  14       31.08       32.20      0.96 o 
   4   1  14      157.04      154.66      2.86 o 
   5   1  14      353.26      373.49      5.02 o 
   6   1  14      177.29      176.13      3.20 o 
   7   1  14       93.19       96.53      2.82 o 
   8   1  14       17.48       17.34      0.68 o 
   9   1  14        3.97        3.39      0.54 o 
  10   1  14        0.61        1.15      0.98 o 
 -11   2  14        0.08       -0.10      0.55 o 
 -10   2  14        1.24        1.78      0.70 o 
  -9   2  14        0.00       -0.51      0.51 o 
  -8   2  14        9.53       10.74      0.79 o 
  -7   2  14        5.17        4.73      0.87 o 
  -6   2  14       46.46       49.70      1.35 o 
  -5   2  14        0.88       -0.25      0.58 o 
  -4   2  14       10.75       10.40      0.94 o 
  -3   2  14        0.18        2.41      1.45 o 
  -2   2  14      125.54      135.21      2.14 o 
  -1   2  14       10.00        6.60      0.57 o 
   0   2  14        1.86        1.98      0.24 o 
   1   2  14        0.16       -0.01      0.23 o 
   2   2  14        0.58        0.44      0.27 o 
   3   2  14        6.13        6.08      0.65 o 
   4   2  14      228.06      232.99      3.22 o 
   5   2  14       65.38       74.69      1.45 o 
   6   2  14      270.63      273.67      5.30 o 
   7   2  14       12.59       12.34      0.52 o 
   8   2  14       15.62       14.67      1.69 o 
   9   2  14        1.38        1.73      1.96 o 
  -9   3  14        0.29        0.10      0.56 o 
  -8   3  14        4.97        2.91      1.62 o 
  -7   3  14        1.73        1.32      0.90 o 
  -6   3  14       49.89       49.26      1.78 o 
  -5   3  14        0.82        3.13      1.62 o 
  -4   3  14       26.28       22.96      0.97 o 
  -3   3  14        7.45        8.12      0.63 o 
  -2   3  14        0.25        0.12      0.37 o 
  -1   3  14        2.64        1.98      0.44 o 
   0   3  14        0.01        0.03      0.19 o 
   1   3  14        2.72        3.31      0.47 o 
   2   3  14        0.14        0.17      0.28 o 
   3   3  14       11.48       11.57      0.73 o 
   4   3  14        2.11        2.30      0.41 o 
   5   3  14       19.36       20.20      2.03 o 
   6   3  14       10.34        9.19      1.43 o 
   7   3  14        6.44        7.64      1.86 o 
  -6   4  14        6.34        6.84      0.68 o 
  -5   4  14        0.79        1.30      0.52 o 
  -4   4  14        0.49        0.18      0.54 o 
  -3   4  14        0.08        0.18      0.43 o 
  -2   4  14        0.18        0.03      0.27 o 
  -1   4  14        4.91        2.19      0.96 o 
   0   4  14        3.94        2.38      0.60 o 
   1   4  14        0.02        0.07      0.47 o 
   2   4  14        0.89        0.29      0.86 o 
   3   4  14        2.04        1.81      1.27 o 
   4   4  14        0.00       -0.10      0.90 o 
 -11   0  15       14.26       14.06      1.39 o 
  -9   0  15      104.94      113.03      3.23 o 
  -7   0  15      976.55      976.83     34.98 o 
  -5   0  15      275.81      264.68      5.32 o 
  -3   0  15        7.09       14.70      1.27 o 
  -1   0  15        7.37        8.02      0.77 o 
   1   0  15       79.03       62.69      1.36 o 
   3   0  15     1626.21     1643.32     30.15 o 
   5   0  15     1044.06     1059.39     20.27 o 
   7   0  15       68.34       68.41      1.68 o 
   9   0  15       10.71        9.56      0.88 o 
 -11   1  15       10.14       11.49      1.19 o 
 -10   1  15        0.71        0.48      0.83 o 
  -9   1  15        3.69        3.42      0.77 o 
  -8   1  15       51.53       52.91      1.48 o 
  -7   1  15      155.91      163.96      3.04 o 
  -6   1  15       24.11       26.70      1.17 o 
  -5   1  15      129.55      127.59      3.30 o 
  -4   1  15       46.53       41.53      1.35 o 
  -3   1  15       28.34       21.48      1.02 o 
  -2   1  15       11.00       12.52      0.64 o 
  -1   1  15       18.55       11.20      0.52 o 
   0   1  15       65.09       56.39      1.18 o 
   1   1  15       55.00       59.42      1.02 o 
   2   1  15      204.37      205.31      2.50 o 
   3   1  15      110.74      117.05      1.98 o 
   4   1  15      312.67      327.10      4.81 o 
   5   1  15       74.40       83.10      1.89 o 
   6   1  15       21.65       21.83      1.22 o 
   7   1  15        9.08        7.24      0.83 o 
   8   1  15        2.89        2.74      0.50 o 
   9   1  15       14.38       15.64      0.92 o 
  10   1  15        2.69        3.93      1.19 o 
 -10   2  15        0.01       -0.71      0.75 o 
  -9   2  15       19.66       20.38      1.16 o 
  -8   2  15        0.09        0.22      0.66 o 
  -7   2  15       43.02       38.53      1.21 o 
  -6   2  15        5.56        7.24      0.73 o 
  -5   2  15        7.49        6.71      0.88 o 
  -4   2  15       16.72       16.80      0.97 o 
  -3   2  15        8.28        9.32      0.82 o 
  -2   2  15       15.14       15.54      0.93 o 
  -1   2  15        1.75        1.44      0.53 o 
   0   2  15        0.34        0.24      0.44 o 
   1   2  15       14.27       14.52      0.68 o 
   2   2  15       18.68       19.47      0.96 o 
   3   2  15        3.88        4.72      0.76 o 
   4   2  15       14.14       15.86      0.75 o 
   5   2  15       94.96       92.03      1.62 o 
   6   2  15       30.66       30.58      0.87 o 
   7   2  15        1.17        0.70      1.63 o 
   8   2  15        0.03        0.07      0.81 o 
   9   2  15        0.04        0.03      0.89 o 
  -9   3  15        0.08       -0.37      0.81 o 
  -8   3  15        1.67        1.83      0.74 o 
  -7   3  15       13.44       16.56      1.15 o 
  -6   3  15        4.12        5.41      0.67 o 
  -5   3  15        0.78        0.60      0.50 o 
  -4   3  15        1.93        1.91      0.58 o 
  -3   3  15       23.23       24.84      0.94 o 
  -2   3  15       35.53       35.50      0.98 o 
  -1   3  15        0.18        0.25      0.36 o 
   0   3  15        3.10        3.81      0.37 o 
   1   3  15        4.96        5.77      0.69 o 
   2   3  15        2.97        4.05      0.64 o 
   3   3  15        8.46        7.82      0.66 o 
   4   3  15        0.82        0.69      0.95 o 
   5   3  15       12.98       12.88      1.31 o 
   6   3  15        0.88        0.82      1.11 o 
   7   3  15        0.25        0.74      1.46 o 
  -5   4  15        4.33        4.36      0.69 o 
  -4   4  15        0.61        0.55      0.51 o 
  -3   4  15        0.56        0.52      0.61 o 
  -2   4  15        0.48        0.03      0.53 o 
  -1   4  15        0.98        0.94      0.70 o 
   0   4  15        1.30        0.94      0.58 o 
   1   4  15        0.04        0.04      0.34 o 
   2   4  15        2.50        2.67      1.32 o 
   3   4  15       17.74       21.77      2.07 o 
 -10   0  16        0.15        0.12      0.91 o 
  -8   0  16      249.97      245.99      5.71 o 
  -6   0  16       79.78       80.88      2.48 o 
  -4   0  16       26.10       24.93      1.17 o 
  -2   0  16       16.47       17.51      1.09 o 
   0   0  16       10.53        8.03      0.65 o 
   2   0  16      474.49      457.86     17.61 o 
   4   0  16        1.90        2.11      0.62 o 
   6   0  16       70.85       72.04      2.51 o 
   8   0  16        2.93        1.29      0.68 o 
  10   0  16        1.07        1.13      1.13 o 
 -11   1  16        0.00       -0.17      0.57 o 
 -10   1  16       46.53       49.86      1.61 o 
  -9   1  16       19.15       21.22      1.22 o 
  -8   1  16       89.23       89.91      2.28 o 
  -7   1  16        1.01        0.27      0.57 o 
  -6   1  16       33.40       32.37      1.14 o 
  -5   1  16       56.45       57.76      1.35 o 
  -4   1  16       40.24       46.32      1.22 o 
  -3   1  16       54.85       53.83      1.28 o 
  -2   1  16        1.01        0.83      0.45 o 
  -1   1  16       10.19        6.47      0.59 o 
   0   1  16        8.79        6.95      0.58 o 
   1   1  16      215.10      210.99      2.71 o 
   2   1  16      591.87      591.22      6.73 o 
   3   1  16        0.98        0.41      0.53 o 
   4   1  16      674.01      684.81      9.39 o 
   5   1  16        1.41        2.09      0.53 o 
   6   1  16        3.46        2.09      0.56 o 
   7   1  16        5.26        2.92      0.91 o 
   8   1  16       14.55       13.57      0.80 o 
   9   1  16       11.64       14.99      0.88 o 
 -10   2  16       11.54       13.36      1.03 o 
  -9   2  16        6.10        5.00      0.83 o 
  -8   2  16      103.83      115.09      2.88 o 
  -7   2  16        4.42        4.32      0.71 o 
  -6   2  16       14.01       14.64      0.97 o 
  -5   2  16       11.88       13.39      0.95 o 
  -4   2  16      134.22      140.91      2.86 o 
  -3   2  16       13.14       12.07      0.72 o 
  -2   2  16       12.03       13.72      0.78 o 
  -1   2  16        8.20       10.89      0.66 o 
   0   2  16       20.28       20.11      0.91 o 
   1   2  16       38.51       35.30      1.04 o 
   2   2  16       13.92       14.77      1.03 o 
   3   2  16       18.86       16.73      0.99 o 
   4   2  16        0.88        1.25      0.49 o 
   5   2  16        0.00        0.00      0.28 o 
   6   2  16        0.79        1.26      0.48 o 
   7   2  16        0.52        0.00      0.77 o 
   8   2  16        3.08        4.11      1.15 o 
  -8   3  16        1.32        0.79      0.75 o 
  -7   3  16        0.08       -0.11      0.67 o 
  -6   3  16        0.01       -0.28      0.44 o 
  -5   3  16        3.44        2.31      0.60 o 
  -4   3  16        0.22        0.07      0.40 o 
  -3   3  16        1.73        1.35      0.45 o 
  -2   3  16        9.34        9.12      0.62 o 
  -1   3  16        2.00        1.48      0.44 o 
   0   3  16        4.79        4.63      0.30 o 
   1   3  16        1.80        3.23      0.50 o 
   2   3  16       18.50       20.51      0.81 o 
   3   3  16        3.28        4.19      0.63 o 
   4   3  16       28.41       31.87      2.12 o 
   5   3  16        4.02        4.71      1.10 o 
   6   3  16        0.93        1.14      0.90 o 
  -4   4  16        3.61        2.45      0.70 o 
  -3   4  16        0.04        0.15      0.41 o 
  -2   4  16        0.10        0.05      0.40 o 
  -1   4  16        0.17        0.18      0.41 o 
   0   4  16        0.50        0.16      0.47 o 
   1   4  16        0.06       -0.22      0.96 o 
   2   4  16        2.36        3.17      1.26 o 
 -11   0  17        5.28        1.68      2.39 o 
  -9   0  17       18.50       17.63      1.46 o 
  -7   0  17      105.51      108.67      3.44 o 
  -5   0  17      343.80      350.89     15.43 o 
  -3   0  17       11.80        6.96      0.95 o 
  -1   0  17       28.83       27.39      1.37 o 
   1   0  17     1126.84     1158.70     21.22 o 
   3   0  17      871.32      899.22     16.61 o 
   5   0  17       12.30       13.70      1.26 o 
   7   0  17       58.44       65.51      2.25 o 
   9   0  17        0.03       -0.02      0.46 o 
 -11   1  17       12.77       13.56      1.06 o 
 -10   1  17        3.27        2.34      0.98 o 
  -9   1  17      115.70      115.54      2.95 o 
  -8   1  17       18.01       16.45      1.05 o 
  -7   1  17        7.13        6.76      0.81 o 
  -6   1  17      128.23      129.45      2.45 o 
  -5   1  17        9.04        8.80      0.70 o 
  -4   1  17       17.00       16.49      0.84 o 
  -3   1  17        1.15        0.66      0.47 o 
  -2   1  17       19.05       20.14      0.87 o 
  -1   1  17       36.30       33.26      1.03 o 
   0   1  17        0.27       -0.35      0.56 o 
   1   1  17        0.05        0.55      0.41 o 
   2   1  17       62.24       57.36      1.14 o 
   3   1  17      133.42      138.81      2.46 o 
   4   1  17       20.74       20.36      1.23 o 
   5   1  17        9.84       10.55      0.60 o 
   6   1  17       11.93       10.37      0.70 o 
   7   1  17        1.53        0.59      0.37 o 
   8   1  17        1.56        2.38      0.71 o 
   9   1  17        3.71        3.63      0.67 o 
 -10   2  17        2.13        2.27      0.85 o 
  -9   2  17        1.73        1.94      1.10 o 
  -8   2  17        1.98        1.95      0.90 o 
  -7   2  17        6.39        5.34      0.79 o 
  -6   2  17        1.06        1.77      0.63 o 
  -5   2  17        7.15        6.61      0.86 o 
  -4   2  17        0.23        0.20      0.44 o 
  -3   2  17       32.79       32.04      1.08 o 
  -2   2  17       11.25       13.23      1.01 o 
  -1   2  17        0.55        0.99      0.58 o 
   0   2  17       38.07       39.87      1.26 o 
   1   2  17      171.66      177.10      3.25 o 
   2   2  17        5.21        5.68      0.64 o 
   3   2  17       74.08       75.00      3.38 o 
   4   2  17        3.02        3.31      0.64 o 
   5   2  17       64.21       65.00      1.42 o 
   6   2  17        3.27        3.27      0.53 o 
   7   2  17        2.34        1.90      1.02 o 
   8   2  17        0.99        0.98      1.16 o 
  -8   3  17        0.01       -0.11      0.46 o 
  -7   3  17        6.99        7.89      0.87 o 
  -6   3  17       15.81       17.99      1.21 o 
  -5   3  17        0.47        0.53      0.44 o 
  -4   3  17        0.03        0.37      0.53 o 
  -3   3  17        4.17        4.03      0.58 o 
  -2   3  17        0.37        0.65      0.42 o 
  -1   3  17        5.77        5.21      0.57 o 
   0   3  17       30.64       30.83      1.13 o 
   1   3  17       18.55       17.93      1.18 o 
   2   3  17        3.08        3.50      0.58 o 
   3   3  17       30.07       27.53      1.19 o 
   4   3  17       15.08       15.08      1.61 o 
   5   3  17        3.83        3.93      1.27 o 
   6   3  17        0.26        0.69      0.99 o 
  -3   4  17        0.80        0.68      0.52 o 
  -2   4  17        0.01        0.08      0.47 o 
  -1   4  17        1.98        2.00      0.69 o 
   0   4  17        0.05        0.01      0.46 o 
   1   4  17        6.84        8.43      1.37 o 
 -10   0  18       18.46       18.22      2.29 o 
  -8   0  18       29.12       31.07      1.95 o 
  -6   0  18        9.72        9.84      1.81 o 
  -4   0  18       60.52       59.26      2.10 o 
  -2   0  18       95.58       95.61      2.92 o 
   0   0  18        1.00        1.99      0.56 o 
   2   0  18      104.13      103.29      2.35 o 
   4   0  18       86.25       88.89      2.38 o 
   6   0  18        6.17        3.84      0.90 o 
   8   0  18       15.60       21.26      1.51 o 
 -10   1  18        6.61        8.82      1.24 o 
  -9   1  18       16.73       15.96      1.09 o 
  -8   1  18        3.94        3.81      0.76 o 
  -7   1  18       64.52       64.59      1.95 o 
  -6   1  18       18.37       19.60      1.03 o 
  -5   1  18        5.01        4.47      0.67 o 
  -4   1  18       52.47       57.47      1.33 o 
  -3   1  18       11.96       11.40      0.77 o 
  -2   1  18        0.08        0.11      0.39 o 
  -1   1  18       76.43       86.11      1.92 o 
   0   1  18      402.50      397.40      4.83 o 
   1   1  18      160.71      163.48      2.26 o 
   2   1  18       53.46       52.60      1.19 o 
   3   1  18      161.09      168.45      3.97 o 
   4   1  18       52.33       53.99      1.35 o 
   5   1  18        0.37        0.36      0.38 o 
   6   1  18       13.73       13.81      0.74 o 
   7   1  18        0.03       -0.27      0.43 o 
   8   1  18        0.02        0.19      0.33 o 
  -9   2  18        1.96        0.49      0.88 o 
  -8   2  18       46.88       49.79      1.63 o 
  -7   2  18        0.07        0.21      0.55 o 
  -6   2  18       10.79       12.30      0.92 o 
  -5   2  18        0.07       -0.07      0.46 o 
  -4   2  18        2.15        1.66      0.80 o 
  -3   2  18        0.08        0.09      0.40 o 
  -2   2  18        7.30        8.84      0.79 o 
  -1   2  18        4.05        2.80      0.79 o 
   0   2  18      289.60      284.44      4.52 o 
   1   2  18        0.50        1.14      0.72 o 
   2   2  18      295.36      292.45      4.21 o 
   3   2  18        1.39        0.51      0.47 o 
   4   2  18       20.71       20.51      0.97 o 
   5   2  18        0.13       -0.07      0.32 o 
   6   2  18        4.89        4.38      0.65 o 
   7   2  18        0.01        0.18      0.74 o 
  -7   3  18        5.62        5.65      0.96 o 
  -6   3  18        1.07        0.72      0.63 o 
  -5   3  18        0.93        0.43      0.57 o 
  -4   3  18        2.90        2.11      0.70 o 
  -3   3  18        0.72        0.64      0.51 o 
  -2   3  18        2.40        2.50      0.50 o 
  -1   3  18        0.45        0.80      0.59 o 
   0   3  18       42.31       43.50      1.42 o 
   1   3  18        4.75        2.83      0.80 o 
   2   3  18        9.27        9.33      1.04 o 
   3   3  18       10.11        8.50      1.01 o 
   4   3  18        3.32        3.64      1.37 o 
   5   3  18        0.20        0.15      0.86 o 
  -9   0  19        8.05       10.00      1.50 o 
  -7   0  19        4.27        3.81      1.53 o 
  -5   0  19       61.29       62.67      2.76 o 
  -3   0  19        0.20        0.45      0.62 o 
  -1   0  19        0.66        0.64      0.51 o 
   1   0  19      299.98      302.09      5.76 o 
   3   0  19      101.33       99.11      2.52 o 
   5   0  19       11.09       11.84      1.09 o 
   7   0  19        8.84       10.19      1.36 o 
 -10   1  19        4.54        6.25      0.99 o 
  -9   1  19        3.63        4.40      0.84 o 
  -8   1  19        1.84        3.19      0.80 o 
  -7   1  19        4.21        3.74      0.73 o 
  -6   1  19        2.85        3.00      0.69 o 
  -5   1  19       28.10       27.90      1.03 o 
  -4   1  19        0.33       -0.12      0.43 o 
  -3   1  19        8.22        8.61      0.70 o 
  -2   1  19       82.83       77.90      1.46 o 
  -1   1  19      306.51      279.30      4.17 o 
   0   1  19       46.66       34.61      0.98 o 
   1   1  19      200.51      193.68      2.56 o 
   2   1  19       87.27       79.60      1.54 o 
   3   1  19       29.21       28.26      0.73 o 
   4   1  19        0.01        0.03      0.40 o 
   5   1  19        4.07        3.09      0.56 o 
   6   1  19        3.30        3.01      0.59 o 
   7   1  19       14.35       14.02      1.29 o 
   8   1  19        5.54        3.21      1.26 o 
  -9   2  19       12.17       15.41      1.99 o 
  -8   2  19        1.53        1.47      0.79 o 
  -7   2  19        0.44        0.62      0.64 o 
  -6   2  19        0.15        0.19      0.52 o 
  -5   2  19        3.27        3.22      1.00 o 
  -4   2  19        0.21        0.38      0.54 o 
  -3   2  19       30.87       33.13      1.24 o 
  -2   2  19        6.82        7.65      0.99 o 
  -1   2  19      190.92      193.95      3.76 o 
   0   2  19        6.61        7.72      0.45 o 
   1   2  19       31.67       29.56      1.12 o 
   2   2  19        3.71        3.47      0.71 o 
   3   2  19        3.43        2.44      0.91 o 
   4   2  19        1.73        2.98      0.57 o 
   5   2  19        0.35        0.46      0.44 o 
   6   2  19        1.06        0.64      0.47 o 
   7   2  19        0.01       -0.04      0.89 o 
  -7   3  19        1.74        0.87      0.64 o 
  -6   3  19        0.05       -0.19      0.58 o 
  -5   3  19        0.64        0.96      0.64 o 
  -4   3  19        0.16        0.03      0.41 o 
  -3   3  19        0.43       -0.06      0.35 o 
  -2   3  19       54.94       53.95      1.59 o 
  -1   3  19       51.84       51.61      1.52 o 
   0   3  19       25.89       27.33      1.18 o 
   1   3  19       30.08       26.82      1.55 o 
   2   3  19        8.64        8.79      0.84 o 
   3   3  19        1.03        1.27      0.76 o 
   4   3  19        0.32        0.10      0.80 o 
 -10   0  20        4.73        6.92      1.32 o 
  -8   0  20        0.08        0.26      0.89 o 
  -6   0  20       56.45       52.11      2.27 o 
  -4   0  20       58.98       53.22      2.16 o 
  -2   0  20      609.56      562.35     11.05 o 
   0   0  20      243.91      231.38      4.23 o 
   2   0  20       76.51       79.91      2.22 o 
   4   0  20        9.28       10.93      0.77 o 
   6   0  20       33.32       36.02      1.70 o 
   8   0  20       17.01       21.03      1.81 o 
 -10   1  20        0.02        0.05      0.50 o 
  -9   1  20        4.32        3.44      0.86 o 
  -8   1  20        0.02       -0.23      0.59 o 
  -7   1  20        0.01       -0.38      0.55 o 
  -6   1  20        1.19        2.24      0.68 o 
  -5   1  20        0.00        0.15      0.49 o 
  -4   1  20       20.93       20.13      1.02 o 
  -3   1  20       40.20       37.61      1.30 o 
  -2   1  20        0.88        1.05      0.52 o 
  -1   1  20       36.94       33.22      1.30 o 
   0   1  20       87.19       83.91      1.54 o 
   1   1  20        7.49        6.69      0.59 o 
   2   1  20        0.19        0.45      0.29 o 
   3   1  20        6.14        6.20      0.41 o 
   4   1  20        0.06       -0.08      0.38 o 
   5   1  20        5.36        6.21      0.61 o 
   6   1  20       10.17       12.65      0.95 o 
   7   1  20       16.39       18.57      0.94 o 
  -8   2  20        3.81        3.28      0.82 o 
  -7   2  20        1.31        0.78      0.67 o 
  -6   2  20        3.95        6.10      0.94 o 
  -5   2  20        0.39        0.30      0.52 o 
  -4   2  20        7.50        9.58      0.89 o 
  -3   2  20        7.38        8.39      0.87 o 
  -2   2  20       61.24       57.75      1.55 o 
  -1   2  20        6.65        8.79      0.94 o 
   0   2  20        0.13        0.26      0.33 o 
   1   2  20        0.12        0.15      0.49 o 
   2   2  20        7.96        9.67      0.72 o 
   3   2  20        0.34        0.05      0.60 o 
   4   2  20        4.20        1.38      1.27 o 
   5   2  20        0.03        0.13      0.37 o 
   6   2  20        0.00        0.08      0.68 o 
  -6   3  20        0.00        0.25      0.56 o 
  -5   3  20        0.07        0.15      0.57 o 
  -4   3  20        4.80        4.30      1.03 o 
  -3   3  20        8.09        9.73      1.46 o 
  -2   3  20        3.22        2.40      0.75 o 
  -1   3  20        1.00        0.70      0.62 o 
   0   3  20        0.02        0.00      0.58 o 
   1   3  20        0.00        0.35      0.45 o 
   2   3  20        0.03       -0.02      0.40 o 
   3   3  20        0.83        0.23      0.86 o 
  -9   0  21        3.36        2.76      1.11 o 
  -7   0  21        0.04       -0.04      0.64 o 
  -5   0  21       44.70       45.15      2.23 o 
  -3   0  21       42.37       39.00      2.08 o 
  -1   0  21       50.86       45.66      1.40 o 
   1   0  21       10.04       10.27      1.01 o 
   3   0  21        0.87        0.73      0.57 o 
   5   0  21        0.65        1.37      1.07 o 
   7   0  21       25.30       29.86      2.02 o 
  -9   1  21        0.18       -0.01      0.46 o 
  -8   1  21        6.29        4.50      0.90 o 
  -7   1  21       10.36       11.17      0.94 o 
  -6   1  21        1.44        1.64      0.66 o 
  -5   1  21       14.71       14.01      1.10 o 
  -4   1  21       14.92       16.20      0.99 o 
  -3   1  21      101.64       95.33      2.49 o 
  -2   1  21       24.85       29.10      1.07 o 
  -1   1  21        0.28        1.17      0.89 o 
   0   1  21       10.69        8.46      0.56 o 
   1   1  21       22.76       25.42      0.72 o 
   2   1  21        1.32        1.53      0.35 o 
   3   1  21        1.92        1.71      0.25 o 
   4   1  21        1.23        1.35      0.60 o 
   5   1  21        0.26        0.45      0.42 o 
   6   1  21       19.89       23.86      1.18 o 
   7   1  21        2.50        2.87      1.29 o 
  -8   2  21        0.01       -0.16      0.78 o 
  -7   2  21        4.49        4.66      0.85 o 
  -6   2  21        0.15        0.11      0.49 o 
  -5   2  21        0.26        0.36      0.62 o 
  -4   2  21        4.21        5.21      0.82 o 
  -3   2  21       13.43       13.78      1.03 o 
  -2   2  21       12.89       13.22      1.02 o 
  -1   2  21       12.99       14.17      1.11 o 
   0   2  21        0.11       -0.45      0.61 o 
   1   2  21        9.87        8.79      0.81 o 
   2   2  21        0.53        0.27      0.44 o 
   3   2  21        0.75        0.87      0.80 o 
   4   2  21        3.94        1.50      1.52 o 
   5   2  21       15.20       16.11      0.81 o 
  -5   3  21        0.00        0.30      0.63 o 
  -4   3  21       17.85       19.38      1.30 o 
  -3   3  21        3.39        1.55      1.00 o 
  -2   3  21        4.55        3.23      0.82 o 
  -1   3  21        0.04       -0.02      0.50 o 
   0   3  21        2.43        1.59      0.68 o 
   1   3  21        0.74        0.66      0.54 o 
   2   3  21        2.25        2.71      0.70 o 
  -8   0  22        0.77        0.35      0.83 o 
  -6   0  22       13.28       10.30      1.53 o 
  -4   0  22       13.68       10.24      1.27 o 
  -2   0  22        0.12        0.14      0.64 o 
   0   0  22        0.55        1.57      0.73 o 
   2   0  22        5.28        5.91      0.74 o 
   4   0  22       26.25       29.69      1.11 o 
   6   0  22       15.82       17.84      1.80 o 
  -8   1  22        3.48        3.65      0.82 o 
  -7   1  22        2.60        2.83      0.83 o 
  -6   1  22        0.68        1.51      0.74 o 
  -5   1  22       15.12       15.41      1.16 o 
  -4   1  22       34.76       31.14      1.33 o 
  -3   1  22       13.57       13.43      0.84 o 
  -2   1  22        5.37        3.95      0.74 o 
  -1   1  22       12.27       10.58      0.67 o 
   0   1  22       14.20       13.20      0.69 o 
   1   1  22        0.01        0.03      0.34 o 
   2   1  22        2.14        1.52      0.45 o 
   3   1  22        0.10       -0.04      0.40 o 
   4   1  22        0.02        0.05      0.43 o 
   5   1  22        0.76        0.51      0.58 o 
   6   1  22       18.41       17.52      1.06 o 
  -7   2  22        1.77        2.60      0.81 o 
  -6   2  22        1.20        0.71      0.81 o 
  -5   2  22       15.78       18.73      1.21 o 
  -4   2  22        2.23        1.83      0.84 o 
  -3   2  22        1.07        1.05      0.74 o 
  -2   2  22       19.49       18.38      1.02 o 
  -1   2  22        4.59        4.72      0.90 o 
   0   2  22        0.02        0.20      0.48 o 
   1   2  22        1.17        0.53      0.56 o 
   2   2  22        0.21        0.14      0.56 o 
   3   2  22        0.49        0.65      0.74 o 
   4   2  22        0.05       -0.05      0.51 o 
  -3   3  22       18.27       22.10      1.52 o 
  -2   3  22        3.85        3.52      0.81 o 
  -1   3  22        0.05       -0.59      0.65 o 
   0   3  22        5.61        4.94      0.85 o 
   1   3  22        0.43        0.43      0.64 o 
  -7   0  23        3.59        4.81      1.15 o 
  -5   0  23        4.40        3.32      1.33 o 
  -3   0  23       33.34       32.79      1.73 o 
  -1   0  23        7.85        8.07      0.91 o 
   1   0  23        0.87        0.22      0.50 o 
   3   0  23       13.04       15.50      0.99 o 
   5   0  23       22.91       21.17      2.21 o 
  -8   1  23        1.20        0.78      0.83 o 
  -7   1  23        1.13        0.47      0.71 o 
  -6   1  23        6.09        6.50      0.88 o 
  -5   1  23        0.04        0.10      0.49 o 
  -4   1  23        4.03        3.10      0.75 o 
  -3   1  23        0.46        1.10      0.61 o 
  -2   1  23        0.03        0.11      0.56 o 
  -1   1  23        5.94        4.60      0.53 o 
   0   1  23        3.36        3.49      0.49 o 
   1   1  23        0.29        0.63      0.52 o 
   2   1  23        1.77        1.78      0.62 o 
   3   1  23        5.02        5.61      1.02 o 
   4   1  23       11.88       12.44      0.86 o 
   5   1  23       15.49       17.22      1.06 o 
  -6   2  23       26.78       27.56      1.38 o 
  -5   2  23        0.11        0.03      0.71 o 
  -4   2  23       36.59       40.74      1.49 o 
  -3   2  23        0.00        0.89      0.85 o 
  -2   2  23        2.16        2.51      0.93 o 
  -1   2  23        3.89        4.26      0.87 o 
   0   2  23        0.03        0.38      0.57 o 
   1   2  23        3.30        2.47      0.93 o 
   2   2  23        0.38        0.04      0.52 o 
   3   2  23        1.45        1.25      0.70 o 
  -6   0  24        1.23        0.67      1.17 o 
  -4   0  24        0.09       -0.31      0.84 o 
  -2   0  24        0.42        0.05      0.55 o 
   0   0  24        2.41        3.79      0.76 o 
   2   0  24        7.48        8.09      1.09 o 
   4   0  24       25.95       26.18      2.54 o 
  -7   1  24       13.84       14.54      1.17 o 
  -6   1  24        6.45        8.82      1.05 o 
  -5   1  24        0.45        1.03      0.76 o 
  -4   1  24       12.36       12.52      1.62 o 
  -3   1  24        0.12        0.25      0.53 o 
  -2   1  24        0.00        0.23      0.57 o 
  -1   1  24        4.47        6.41      0.76 o 
   0   1  24        0.78        0.73      0.55 o 
   1   1  24        0.00       -0.27      0.51 o 
   2   1  24       25.21       27.43      1.22 o 
   3   1  24        0.26        0.59      0.61 o 
   4   1  24       13.15       14.29      1.14 o 
  -5   2  24        0.02        0.54      0.79 o 
  -4   2  24        0.14        0.29      0.62 o 
  -3   2  24        0.02        0.11      0.65 o 
  -2   2  24        6.67        6.41      0.90 o 
  -1   2  24        0.21        0.53      0.81 o 
   0   2  24        1.36        0.53      0.76 o 
   1   2  24        0.04        0.63      0.70 o 
   2   2  24        0.44        0.75      0.66 o 
  -7   0  25        9.88        9.81      1.61 o 
  -5   0  25        7.86        7.98      1.60 o 
  -3   0  25       13.93       17.36      1.58 o 
  -1   0  25        0.50        0.21      0.54 o 
   1   0  25       18.42       20.61      1.22 o 
   3   0  25       11.00       12.65      1.27 o 
  -6   1  25        2.00        2.17      0.86 o 
  -5   1  25        5.95        5.68      1.00 o 
  -4   1  25        0.74        1.23      0.72 o 
  -3   1  25        3.12        2.49      0.84 o 
  -2   1  25        0.82        1.36      0.55 o 
  -1   1  25        0.60        0.68      0.45 o 
   0   1  25        2.00        1.83      0.50 o 
   1   1  25        0.65        0.58      0.61 o 
   2   1  25        9.52       11.98      1.50 o 
   3   1  25        3.46        2.13      0.68 o 
  -3   2  25        3.65        6.57      1.08 o 
  -2   2  25        1.15        1.86      0.73 o 
  -1   2  25        0.00       -0.32      0.66 o 
   0   2  25        0.95        0.53      0.61 o 
  -4   0  26        3.54        3.83      1.41 o 
  -2   0  26        0.52        0.53      0.64 o 
   0   0  26        3.50        1.95      1.25 o 
   2   0  26        9.34        8.50      1.10 o 
  -5   1  26       10.18       11.01      2.50 o 
  -4   1  26        0.24        1.05      0.66 o 
  -3   1  26        0.01        0.65      0.64 o 
  -2   1  26        1.44        1.26      0.57 o 
  -1   1  26        0.15       -0.13      0.47 o 
   0   1  26       12.28       14.02      1.09 o 
   1   1  26        0.75        0.79      0.85 o 
   2   1  26       11.98       15.25      1.46 o 
  -3   0  27        3.03        2.75      0.98 o 
  -1   0  27        6.94        7.65      1.31 o 
                                                 
